# Supplementary material for: Adapting the UK Biobank Brain Imaging Protocol and Analysis Pipeline for the C-MORE Multi-Organ Study of COVID-19 Survivors
Source: Front Neurol. 2021 Oct 29;12:753284. doi: 10.3389/fneur.2021.753284 (PMC8586081; doi:10.3389/fneur.2021.753284)
Supplement: Supplementary file 2 [file Table_1.xlsx]

## Sheet: T1 and FLAIR
T1 and T2-FLAIR (170 IDPs)
T1_head_scaling_factor
T1_SIENAX_peripheral_GM_norm_vol
T1_SIENAX_peripheral_GM_unnorm_vol
T1_SIENAX_CSF_norm_vol
T1_SIENAX_CSF_unnorm_vol
T1_SIENAX_GM_norm_vol
T1_SIENAX_GM_unnorm_vol
T1_SIENAX_WM_norm_vol
T1_SIENAX_WM_unnorm_vol
T1_SIENAX_brain-norm_vol
T1_SIENAX_brain-unnorm_vol
T1_FIRST_left_thalamus
T1_FIRST_right_thalamus
T1_FIRST_left_caudate
T1_FIRST_right_caudate
T1_FIRST_left_putamen
T1_FIRST_right_putamen
T1_FIRST_left_pallidum
T1_FIRST_right_pallidum
T1_FIRST_left_hippocampus
T1_FIRST_right_hippocampus
T1_FIRST_left_amygdala
T1_FIRST_right_amygdala
T1_FIRST_left_accumbens
T1_FIRST_right_accumbens
T1_FIRST_brain_stem+4th_ventricle
T2_FLAIR_WMH_volume
T2_FLAIR_PVWMH_volume
T2_FLAIR_DWMH_volume
T1_VOL_OLFBULB_PVE_LR
OLFBULB_FLAIR_norm
T1_GM_parcellation_L_Front_Pole_vol
T1_GM_parcellation_R_Front_Pole_vol
T1_GM_parcellation_L_Insula_vol
T1_GM_parcellation_R_Insula_vol
T1_GM_parcellation_L_Sup_Front_Gyr_vol
T1_GM_parcellation_R_Sup_Front_Gyr_vol
T1_GM_parcellation_L_Mid_Front_Gyr_vol
T1_GM_parcellation_R_Mid_Front_Gyr_vol
T1_GM_parcellation_L_Inf_Front_Gyr_pars_triangularis_vol
T1_GM_parcellation_R_Inf_Front_Gyr_pars_triangularis_vol
T1_GM_parcellation_L_Inf_Front_Gyr_pars_opercularis_vol
T1_GM_parcellation_R_Inf_Front_Gyr_pars_opercularis_vol
T1_GM_parcellation_L_Precentral_Gyr_vol
T1_GM_parcellation_R_Precentral_Gyr_vol
T1_GM_parcellation_L_Temp_Pole_vol
T1_GM_parcellation_R_Temp_Pole_vol
T1_GM_parcellation_L_Sup_Temp_Gyr_ant_vol
T1_GM_parcellation_R_Sup_Temp_Gyr_ant_vol
T1_GM_parcellation_L_Sup_Temp_Gyr_post_vol
T1_GM_parcellation_R_Sup_Temp_Gyr_post_vol
T1_GM_parcellation_L_Mid_Temp_Gyr_ant_vol
T1_GM_parcellation_R_Mid_Temp_Gyr_ant_vol
T1_GM_parcellation_L_Mid_Temp_Gyr_post_vol
T1_GM_parcellation_R_Mid_Temp_Gyr_post_vol
T1_GM_parcellation_L_Mid_Temp_Gyr_temporoOcc_part_vol
T1_GM_parcellation_R_Mid_Temp_Gyr_temporoOcc_part_vol
T1_GM_parcellation_L_Inf_Temp_Gyr_ant_vol
T1_GM_parcellation_R_Inf_Temp_Gyr_ant_vol
T1_GM_parcellation_L_Inf_Temp_Gyr_post_vol
T1_GM_parcellation_R_Inf_Temp_Gyr_post_vol
T1_GM_parcellation_L_Inf_Temp_Gyr_temporoOcc_part_vol
T1_GM_parcellation_R_Inf_Temp_Gyr_temporoOcc_part_vol
T1_GM_parcellation_L_Postcentral_Gyr_vol
T1_GM_parcellation_R_Postcentral_Gyr_vol
T1_GM_parcellation_L_Sup_Parietal_Lobule_vol
T1_GM_parcellation_R_Sup_Parietal_Lobule_vol
T1_GM_parcellation_L_Supramarginal_Gyr_ant_vol
T1_GM_parcellation_R_Supramarginal_Gyr_ant_vol
T1_GM_parcellation_L_Supramarginal_Gyr_post_vol
T1_GM_parcellation_R_Supramarginal_Gyr_post_vol
T1_GM_parcellation_L_Angular_Gyr_vol
T1_GM_parcellation_R_Angular_Gyr_vol
T1_GM_parcellation_L_Lateral_Occ_Sup_vol
T1_GM_parcellation_R_Lateral_Occ_Sup_vol
T1_GM_parcellation_L_Lateral_Occ_Inf_vol
T1_GM_parcellation_R_Lateral_Occ_Inf_vol
T1_GM_parcellation_L_Intracalcarine_vol
T1_GM_parcellation_R_Intracalcarine_vol
T1_GM_parcellation_L_Front_Medial_vol
T1_GM_parcellation_R_Front_Medial_vol
T1_GM_parcellation_L_Juxtapositional_Lobule_vol
T1_GM_parcellation_R_Juxtapositional_Lobule_vol
T1_GM_parcellation_L_Subcallosal_vol
T1_GM_parcellation_R_Subcallosal_vol
T1_GM_parcellation_L_Paracingulate_Gyr_vol
T1_GM_parcellation_R_Paracingulate_Gyr_vol
T1_GM_parcellation_L_Cingulate_Gyr_ant_vol
T1_GM_parcellation_R_Cingulate_Gyr_ant_vol
T1_GM_parcellation_L_Cingulate_Gyr_post_vol
T1_GM_parcellation_R_Cingulate_Gyr_post_vol
T1_GM_parcellation_L_Precuneous_vol
T1_GM_parcellation_R_Precuneous_vol
T1_GM_parcellation_L_Cuneal_vol
T1_GM_parcellation_R_Cuneal_vol
T1_GM_parcellation_L_Front_Orbital_vol
T1_GM_parcellation_R_Front_Orbital_vol
T1_GM_parcellation_L_Parahippocampal_Gyr_ant_vol
T1_GM_parcellation_R_Parahippocampal_Gyr_ant_vol
T1_GM_parcellation_L_Parahippocampal_Gyr_post_vol
T1_GM_parcellation_R_Parahippocampal_Gyr_post_vol
T1_GM_parcellation_L_Lingual_Gyr_vol
T1_GM_parcellation_R_Lingual_Gyr_vol
T1_GM_parcellation_L_Temp_Fusiform_ant_vol
T1_GM_parcellation_R_Temp_Fusiform_ant_vol
T1_GM_parcellation_L_Temp_Fusiform_post_vol
T1_GM_parcellation_R_Temp_Fusiform_post_vol
T1_GM_parcellation_L_Temp_Occ_Fusiform_vol
T1_GM_parcellation_R_Temp_Occ_Fusiform_vol
T1_GM_parcellation_L_Occ_Fusiform_Gyr_vol
T1_GM_parcellation_R_Occ_Fusiform_Gyr_vol
T1_GM_parcellation_L_Front_Operculum_vol
T1_GM_parcellation_R_Front_Operculum_vol
T1_GM_parcellation_L_Central_Opercular_vol
T1_GM_parcellation_R_Central_Opercular_vol
T1_GM_parcellation_L_Parietal_Operculum_vol
T1_GM_parcellation_R_Parietal_Operculum_vol
T1_GM_parcellation_L_Planum_Polare_vol
T1_GM_parcellation_R_Planum_Polare_vol
T1_GM_parcellation_L_Heschl_Gyr_vol
T1_GM_parcellation_R_Heschl_Gyr_vol
T1_GM_parcellation_L_Planum_Tempe_vol
T1_GM_parcellation_R_Planum_Tempe_vol
T1_GM_parcellation_L_Supracalcarine_vol
T1_GM_parcellation_R_Supracalcarine_vol
T1_GM_parcellation_L_Occ_Pole_vol
T1_GM_parcellation_R_Occ_Pole_vol
T1_GM_parcellation_L_Thalamus_vol
T1_GM_parcellation_R_Thalamus_vol
T1_GM_parcellation_L_Caudate_vol
T1_GM_parcellation_R_Caudate_vol
T1_GM_parcellation_L_Putamen_vol
T1_GM_parcellation_R_Putamen_vol
T1_GM_parcellation_L_Pallidum_vol
T1_GM_parcellation_R_Pallidum_vol
T1_GM_parcellation_L_Hippocampus_vol
T1_GM_parcellation_R_Hippocampus_vol
T1_GM_parcellation_L_Amygdala_vol
T1_GM_parcellation_R_Amygdala_vol
T1_GM_parcellation_L_Vent_Striatum_vol
T1_GM_parcellation_R_Vent_Striatum_vol
T1_GM_parcellation_Brain-Stem_vol
T1_GM_parcellation_L_I-IV_Cerebellum_vol
T1_GM_parcellation_R_I-IV_Cerebellum_vol
T1_GM_parcellation_L_V_Cerebellum_vol
T1_GM_parcellation_R_V_Cerebellum_vol
T1_GM_parcellation_L_VI_Cerebellum_vol
T1_GM_parcellation_Vermis_VI_Cerebellum_vol
T1_GM_parcellation_R_VI_Cerebellum_vol
T1_GM_parcellation_L_Crus_I_Cerebellum_vol
T1_GM_parcellation_Vermis_Crus_I_Cerebellum_vol
T1_GM_parcellation_R_Crus_I_Cerebellum_vol
T1_GM_parcellation_L_Crus_II_Cerebellum_vol
T1_GM_parcellation_Vermis_Crus_II_Cerebellum_vol
T1_GM_parcellation_R_Crus_II_Cerebellum_vol
T1_GM_parcellation_L_VIIb_Cerebellum_vol
T1_GM_parcellation_Vermis_VIIb_Cerebellum_vol
T1_GM_parcellation_R_VIIb_Cerebellum_vol
T1_GM_parcellation_L_VIIIa_Cerebellum_vol
T1_GM_parcellation_Vermis_VIIIa_Cerebellum_vol
T1_GM_parcellation_R_VIIIa_Cerebellum_vol
T1_GM_parcellation_L_VIIIb_Cerebellum_vol
T1_GM_parcellation_Vermis_VIIIb_Cerebellum_vol
T1_GM_parcellation_R_VIIIb_Cerebellum_vol
T1_GM_parcellation_L_IX_Cerebellum_vol
T1_GM_parcellation_Vermis_IX_Cerebellum_vol
T1_GM_parcellation_R_IX_Cerebellum_vol
T1_GM_parcellation_L_X_Cerebellum_vol
T1_GM_parcellation_Vermis_X_Cerebellum_vol
T1_GM_parcellation_R_X_Cerebellum_vol

## Sheet: T1 and FLAIR - FreeSurfer
IDP (total 1273)	Units	Type	Description
Use-T2-FLAIR-for-FreeSurfer	Boolean	boolean	Whether the T2-FLAIR was used or not (in addition to the T1) to run FreeSurfer
aseg_global_intensity_3rd-Ventricle	AU	float	Mean intensity of 3rd-Ventricle in the whole brain generated by subcortical volumetric segmentation (aseg)
aseg_global_intensity_4th-Ventricle	AU	float	Mean intensity of 4th-Ventricle in the whole brain generated by subcortical volumetric segmentation (aseg)
aseg_global_intensity_5th-Ventricle	AU	float	Mean intensity of 5th-Ventricle in the whole brain generated by subcortical volumetric segmentation (aseg)
aseg_global_intensity_Brain-Stem	AU	float	Mean intensity of Brain-Stem in the whole brain generated by subcortical volumetric segmentation (aseg)
aseg_global_intensity_CSF	AU	float	Mean intensity of CSF in the whole brain generated by subcortical volumetric segmentation (aseg)
aseg_global_intensity_WM-hypointensities	AU	float	Mean intensity of WM-hypointensities in the whole brain generated by subcortical volumetric segmentation (aseg)
aseg_global_intensity_non-WM-hypointensities	AU	float	Mean intensity of non-WM-hypointensities in the whole brain generated by subcortical volumetric segmentation (aseg)
aseg_global_intensity_Optic-Chiasm	AU	float	Mean intensity of Optic-Chiasm in the whole brain generated by subcortical volumetric segmentation (aseg)
aseg_global_intensity_CC-Posterior	AU	float	Mean intensity of CC-Posterior in the whole brain generated by subcortical volumetric segmentation (aseg)
aseg_global_intensity_CC-Mid-Posterior	AU	float	Mean intensity of CC-Mid-Posterior in the whole brain generated by subcortical volumetric segmentation (aseg)
aseg_global_intensity_CC-Central	AU	float	Mean intensity of CC-Central in the whole brain generated by subcortical volumetric segmentation (aseg)
aseg_global_intensity_CC-Mid-Anterior	AU	float	Mean intensity of CC-Mid-Anterior in the whole brain generated by subcortical volumetric segmentation (aseg)
aseg_global_intensity_CC-Anterior	AU	float	Mean intensity of CC-Anterior in the whole brain generated by subcortical volumetric segmentation (aseg)
aseg_global_volume_BrainSeg	mm3	float	Volume of BrainSeg in the whole brain generated by subcortical volumetric segmentation (aseg)
aseg_global_volume_BrainSegNotVent	mm3	float	Volume of BrainSegNotVent in the whole brain generated by subcortical volumetric segmentation (aseg)
aseg_global_volume_BrainSegNotVentSurf	mm3	float	Volume of BrainSegNotVentSurf in the whole brain generated by subcortical volumetric segmentation (aseg)
aseg_global_volume_SubCortGray	mm3	float	Volume of SubCortGray in the whole brain generated by subcortical volumetric segmentation (aseg)
aseg_global_volume_TotalGray	mm3	float	Volume of TotalGray in the whole brain generated by subcortical volumetric segmentation (aseg)
aseg_global_volume_SupraTentorial	mm3	float	Volume of SupraTentorial in the whole brain generated by subcortical volumetric segmentation (aseg)
aseg_global_volume_SupraTentorialNotVent	mm3	float	Volume of SupraTentorialNotVent in the whole brain generated by subcortical volumetric segmentation (aseg)
aseg_global_volume_EstimatedTotalIntraCranial	mm3	float	Volume of EstimatedTotalIntraCranial in the whole brain generated by subcortical volumetric segmentation (aseg)
aseg_global_volume_VentricleChoroid	mm3	float	Volume of VentricleChoroid in the whole brain generated by subcortical volumetric segmentation (aseg)
aseg_global_volume_3rd-Ventricle	mm3	float	Volume of 3rd-Ventricle in the whole brain generated by subcortical volumetric segmentation (aseg)
aseg_global_volume_4th-Ventricle	mm3	float	Volume of 4th-Ventricle in the whole brain generated by subcortical volumetric segmentation (aseg)
aseg_global_volume_5th-Ventricle	mm3	float	Volume of 5th-Ventricle in the whole brain generated by subcortical volumetric segmentation (aseg)
aseg_global_volume_Brain-Stem	mm3	float	Volume of Brain-Stem in the whole brain generated by subcortical volumetric segmentation (aseg)
aseg_global_volume_CSF	mm3	float	Volume of CSF in the whole brain generated by subcortical volumetric segmentation (aseg)
aseg_global_volume_WM-hypointensities	mm3	float	Volume of WM-hypointensities in the whole brain generated by subcortical volumetric segmentation (aseg)
aseg_global_volume_non-WM-hypointensities	mm3	float	Volume of non-WM-hypointensities in the whole brain generated by subcortical volumetric segmentation (aseg)
aseg_global_volume_Optic-Chiasm	mm3	float	Volume of Optic-Chiasm in the whole brain generated by subcortical volumetric segmentation (aseg)
aseg_global_volume_CC-Posterior	mm3	float	Volume of CC-Posterior in the whole brain generated by subcortical volumetric segmentation (aseg)
aseg_global_volume_CC-Mid-Posterior	mm3	float	Volume of CC-Mid-Posterior in the whole brain generated by subcortical volumetric segmentation (aseg)
aseg_global_volume_CC-Central	mm3	float	Volume of CC-Central in the whole brain generated by subcortical volumetric segmentation (aseg)
aseg_global_volume_CC-Mid-Anterior	mm3	float	Volume of CC-Mid-Anterior in the whole brain generated by subcortical volumetric segmentation (aseg)
aseg_global_volume_CC-Anterior	mm3	float	Volume of CC-Anterior in the whole brain generated by subcortical volumetric segmentation (aseg)
aseg_global_volume-ratio_BrainSegVol-to-eTIV	ratio	float	Volume-ratio of BrainSegVol-to-eTIV in the whole brain generated by subcortical volumetric segmentation (aseg)
aseg_global_volume-ratio_MaskVol-to-eTIV	ratio	float	Volume-ratio of MaskVol-to-eTIV in the whole brain generated by subcortical volumetric segmentation (aseg)
aseg_lh_intensity_Lateral-Ventricle	AU	float	Mean intensity of Lateral-Ventricle in the left hemisphere generated by subcortical volumetric segmentation (aseg)
aseg_lh_intensity_Inf-Lat-Vent	AU	float	Mean intensity of Inf-Lat-Vent in the left hemisphere generated by subcortical volumetric segmentation (aseg)
aseg_lh_intensity_Cerebellum-White-Matter	AU	float	Mean intensity of Cerebellum-White-Matter in the left hemisphere generated by subcortical volumetric segmentation (aseg)
aseg_lh_intensity_Cerebellum-Cortex	AU	float	Mean intensity of Cerebellum-Cortex in the left hemisphere generated by subcortical volumetric segmentation (aseg)
aseg_lh_intensity_Thalamus-Proper	AU	float	Mean intensity of Thalamus-Proper in the left hemisphere generated by subcortical volumetric segmentation (aseg)
aseg_lh_intensity_Caudate	AU	float	Mean intensity of Caudate in the left hemisphere generated by subcortical volumetric segmentation (aseg)
aseg_lh_intensity_Putamen	AU	float	Mean intensity of Putamen in the left hemisphere generated by subcortical volumetric segmentation (aseg)
aseg_lh_intensity_Pallidum	AU	float	Mean intensity of Pallidum in the left hemisphere generated by subcortical volumetric segmentation (aseg)
aseg_lh_intensity_Hippocampus	AU	float	Mean intensity of Hippocampus in the left hemisphere generated by subcortical volumetric segmentation (aseg)
aseg_lh_intensity_Amygdala	AU	float	Mean intensity of Amygdala in the left hemisphere generated by subcortical volumetric segmentation (aseg)
aseg_lh_intensity_Accumbens-area	AU	float	Mean intensity of Accumbens-area in the left hemisphere generated by subcortical volumetric segmentation (aseg)
aseg_lh_intensity_VentralDC	AU	float	Mean intensity of VentralDC in the left hemisphere generated by subcortical volumetric segmentation (aseg)
aseg_lh_intensity_vessel	AU	float	Mean intensity of vessel in the left hemisphere generated by subcortical volumetric segmentation (aseg)
aseg_lh_intensity_choroid-plexus	AU	float	Mean intensity of choroid-plexus in the left hemisphere generated by subcortical volumetric segmentation (aseg)
aseg_lh_volume_Cortex	mm3	float	Volume of Cortex in the left hemisphere generated by subcortical volumetric segmentation (aseg)
aseg_lh_volume_CerebralWhiteMatter	mm3	float	Volume of CerebralWhiteMatter in the left hemisphere generated by subcortical volumetric segmentation (aseg)
aseg_lh_volume_Lateral-Ventricle	mm3	float	Volume of Lateral-Ventricle in the left hemisphere generated by subcortical volumetric segmentation (aseg)
aseg_lh_volume_Inf-Lat-Vent	mm3	float	Volume of Inf-Lat-Vent in the left hemisphere generated by subcortical volumetric segmentation (aseg)
aseg_lh_volume_Cerebellum-White-Matter	mm3	float	Volume of Cerebellum-White-Matter in the left hemisphere generated by subcortical volumetric segmentation (aseg)
aseg_lh_volume_Cerebellum-Cortex	mm3	float	Volume of Cerebellum-Cortex in the left hemisphere generated by subcortical volumetric segmentation (aseg)
aseg_lh_volume_Thalamus-Proper	mm3	float	Volume of Thalamus-Proper in the left hemisphere generated by subcortical volumetric segmentation (aseg)
aseg_lh_volume_Caudate	mm3	float	Volume of Caudate in the left hemisphere generated by subcortical volumetric segmentation (aseg)
aseg_lh_volume_Putamen	mm3	float	Volume of Putamen in the left hemisphere generated by subcortical volumetric segmentation (aseg)
aseg_lh_volume_Pallidum	mm3	float	Volume of Pallidum in the left hemisphere generated by subcortical volumetric segmentation (aseg)
aseg_lh_volume_Hippocampus	mm3	float	Volume of Hippocampus in the left hemisphere generated by subcortical volumetric segmentation (aseg)
aseg_lh_volume_Amygdala	mm3	float	Volume of Amygdala in the left hemisphere generated by subcortical volumetric segmentation (aseg)
aseg_lh_volume_Accumbens-area	mm3	float	Volume of Accumbens-area in the left hemisphere generated by subcortical volumetric segmentation (aseg)
aseg_lh_volume_VentralDC	mm3	float	Volume of VentralDC in the left hemisphere generated by subcortical volumetric segmentation (aseg)
aseg_lh_volume_vessel	mm3	float	Volume of vessel in the left hemisphere generated by subcortical volumetric segmentation (aseg)
aseg_lh_volume_choroid-plexus	mm3	float	Volume of choroid-plexus in the left hemisphere generated by subcortical volumetric segmentation (aseg)
aseg_lh_number_HolesBeforeFixing	count	int	Number of HolesBeforeFixing in the left hemisphere generated by subcortical volumetric segmentation (aseg)
aseg_rh_intensity_Lateral-Ventricle	AU	float	Mean intensity of Lateral-Ventricle in the right hemisphere generated by subcortical volumetric segmentation (aseg)
aseg_rh_intensity_Inf-Lat-Vent	AU	float	Mean intensity of Inf-Lat-Vent in the right hemisphere generated by subcortical volumetric segmentation (aseg)
aseg_rh_intensity_Cerebellum-White-Matter	AU	float	Mean intensity of Cerebellum-White-Matter in the right hemisphere generated by subcortical volumetric segmentation (aseg)
aseg_rh_intensity_Cerebellum-Cortex	AU	float	Mean intensity of Cerebellum-Cortex in the right hemisphere generated by subcortical volumetric segmentation (aseg)
aseg_rh_intensity_Thalamus-Proper	AU	float	Mean intensity of Thalamus-Proper in the right hemisphere generated by subcortical volumetric segmentation (aseg)
aseg_rh_intensity_Caudate	AU	float	Mean intensity of Caudate in the right hemisphere generated by subcortical volumetric segmentation (aseg)
aseg_rh_intensity_Putamen	AU	float	Mean intensity of Putamen in the right hemisphere generated by subcortical volumetric segmentation (aseg)
aseg_rh_intensity_Pallidum	AU	float	Mean intensity of Pallidum in the right hemisphere generated by subcortical volumetric segmentation (aseg)
aseg_rh_intensity_Hippocampus	AU	float	Mean intensity of Hippocampus in the right hemisphere generated by subcortical volumetric segmentation (aseg)
aseg_rh_intensity_Amygdala	AU	float	Mean intensity of Amygdala in the right hemisphere generated by subcortical volumetric segmentation (aseg)
aseg_rh_intensity_Accumbens-area	AU	float	Mean intensity of Accumbens-area in the right hemisphere generated by subcortical volumetric segmentation (aseg)
aseg_rh_intensity_VentralDC	AU	float	Mean intensity of VentralDC in the right hemisphere generated by subcortical volumetric segmentation (aseg)
aseg_rh_intensity_vessel	AU	float	Mean intensity of vessel in the right hemisphere generated by subcortical volumetric segmentation (aseg)
aseg_rh_intensity_choroid-plexus	AU	float	Mean intensity of choroid-plexus in the right hemisphere generated by subcortical volumetric segmentation (aseg)
aseg_rh_volume_Cortex	mm3	float	Volume of Cortex in the right hemisphere generated by subcortical volumetric segmentation (aseg)
aseg_rh_volume_CerebralWhiteMatter	mm3	float	Volume of CerebralWhiteMatter in the right hemisphere generated by subcortical volumetric segmentation (aseg)
aseg_rh_volume_Lateral-Ventricle	mm3	float	Volume of Lateral-Ventricle in the right hemisphere generated by subcortical volumetric segmentation (aseg)
aseg_rh_volume_Inf-Lat-Vent	mm3	float	Volume of Inf-Lat-Vent in the right hemisphere generated by subcortical volumetric segmentation (aseg)
aseg_rh_volume_Cerebellum-White-Matter	mm3	float	Volume of Cerebellum-White-Matter in the right hemisphere generated by subcortical volumetric segmentation (aseg)
aseg_rh_volume_Cerebellum-Cortex	mm3	float	Volume of Cerebellum-Cortex in the right hemisphere generated by subcortical volumetric segmentation (aseg)
aseg_rh_volume_Thalamus-Proper	mm3	float	Volume of Thalamus-Proper in the right hemisphere generated by subcortical volumetric segmentation (aseg)
aseg_rh_volume_Caudate	mm3	float	Volume of Caudate in the right hemisphere generated by subcortical volumetric segmentation (aseg)
aseg_rh_volume_Putamen	mm3	float	Volume of Putamen in the right hemisphere generated by subcortical volumetric segmentation (aseg)
aseg_rh_volume_Pallidum	mm3	float	Volume of Pallidum in the right hemisphere generated by subcortical volumetric segmentation (aseg)
aseg_rh_volume_Hippocampus	mm3	float	Volume of Hippocampus in the right hemisphere generated by subcortical volumetric segmentation (aseg)
aseg_rh_volume_Amygdala	mm3	float	Volume of Amygdala in the right hemisphere generated by subcortical volumetric segmentation (aseg)
aseg_rh_volume_Accumbens-area	mm3	float	Volume of Accumbens-area in the right hemisphere generated by subcortical volumetric segmentation (aseg)
aseg_rh_volume_VentralDC	mm3	float	Volume of VentralDC in the right hemisphere generated by subcortical volumetric segmentation (aseg)
aseg_rh_volume_vessel	mm3	float	Volume of vessel in the right hemisphere generated by subcortical volumetric segmentation (aseg)
aseg_rh_volume_choroid-plexus	mm3	float	Volume of choroid-plexus in the right hemisphere generated by subcortical volumetric segmentation (aseg)
aseg_rh_number_HolesBeforeFixing	count	int	Number of HolesBeforeFixing in the right hemisphere generated by subcortical volumetric segmentation (aseg)
AmygNuclei_lh_volume_Lateral-nucleus	mm3	float	Volume of Lateral-nucleus in the left hemisphere generated by subcortical volumetric sub-segmentation of the Amygdala Nuclei
AmygNuclei_lh_volume_Basal-nucleus	mm3	float	Volume of Basal-nucleus in the left hemisphere generated by subcortical volumetric sub-segmentation of the Amygdala Nuclei
AmygNuclei_lh_volume_Accessory-Basal-nucleus	mm3	float	Volume of Accessory-Basal-nucleus in the left hemisphere generated by subcortical volumetric sub-segmentation of the Amygdala Nuclei
AmygNuclei_lh_volume_Anterior-amygdaloid-area-AAA	mm3	float	Volume of Anterior-amygdaloid-area-AAA in the left hemisphere generated by subcortical volumetric sub-segmentation of the Amygdala Nuclei
AmygNuclei_lh_volume_Central-nucleus	mm3	float	Volume of Central-nucleus in the left hemisphere generated by subcortical volumetric sub-segmentation of the Amygdala Nuclei
AmygNuclei_lh_volume_Medial-nucleus	mm3	float	Volume of Medial-nucleus in the left hemisphere generated by subcortical volumetric sub-segmentation of the Amygdala Nuclei
AmygNuclei_lh_volume_Cortical-nucleus	mm3	float	Volume of Cortical-nucleus in the left hemisphere generated by subcortical volumetric sub-segmentation of the Amygdala Nuclei
AmygNuclei_lh_volume_Corticoamygdaloid-transitio	mm3	float	Volume of Corticoamygdaloid-transitio in the left hemisphere generated by subcortical volumetric sub-segmentation of the Amygdala Nuclei
AmygNuclei_lh_volume_Paralaminar-nucleus	mm3	float	Volume of Paralaminar-nucleus in the left hemisphere generated by subcortical volumetric sub-segmentation of the Amygdala Nuclei
AmygNuclei_lh_volume_Whole-amygdala	mm3	float	Volume of Whole-amygdala in the left hemisphere generated by subcortical volumetric sub-segmentation of the Amygdala Nuclei
AmygNuclei_rh_volume_Lateral-nucleus	mm3	float	Volume of Lateral-nucleus in the right hemisphere generated by subcortical volumetric sub-segmentation of the Amygdala Nuclei
AmygNuclei_rh_volume_Basal-nucleus	mm3	float	Volume of Basal-nucleus in the right hemisphere generated by subcortical volumetric sub-segmentation of the Amygdala Nuclei
AmygNuclei_rh_volume_Accessory-Basal-nucleus	mm3	float	Volume of Accessory-Basal-nucleus in the right hemisphere generated by subcortical volumetric sub-segmentation of the Amygdala Nuclei
AmygNuclei_rh_volume_Anterior-amygdaloid-area-AAA	mm3	float	Volume of Anterior-amygdaloid-area-AAA in the right hemisphere generated by subcortical volumetric sub-segmentation of the Amygdala Nuclei
AmygNuclei_rh_volume_Central-nucleus	mm3	float	Volume of Central-nucleus in the right hemisphere generated by subcortical volumetric sub-segmentation of the Amygdala Nuclei
AmygNuclei_rh_volume_Medial-nucleus	mm3	float	Volume of Medial-nucleus in the right hemisphere generated by subcortical volumetric sub-segmentation of the Amygdala Nuclei
AmygNuclei_rh_volume_Cortical-nucleus	mm3	float	Volume of Cortical-nucleus in the right hemisphere generated by subcortical volumetric sub-segmentation of the Amygdala Nuclei
AmygNuclei_rh_volume_Corticoamygdaloid-transitio	mm3	float	Volume of Corticoamygdaloid-transitio in the right hemisphere generated by subcortical volumetric sub-segmentation of the Amygdala Nuclei
AmygNuclei_rh_volume_Paralaminar-nucleus	mm3	float	Volume of Paralaminar-nucleus in the right hemisphere generated by subcortical volumetric sub-segmentation of the Amygdala Nuclei
AmygNuclei_rh_volume_Whole-amygdala	mm3	float	Volume of Whole-amygdala in the right hemisphere generated by subcortical volumetric sub-segmentation of the Amygdala Nuclei
HippSubfield_lh_volume_Hippocampal-tail	mm3	float	Volume of Hippocampal-tail in the left hemisphere generated by subcortical volumetric sub-segmentation of the Hippocampal Subfields
HippSubfield_lh_volume_subiculum-body	mm3	float	Volume of subiculum-body in the left hemisphere generated by subcortical volumetric sub-segmentation of the Hippocampal Subfields
HippSubfield_lh_volume_CA1-body	mm3	float	Volume of CA1-body in the left hemisphere generated by subcortical volumetric sub-segmentation of the Hippocampal Subfields
HippSubfield_lh_volume_subiculum-head	mm3	float	Volume of subiculum-head in the left hemisphere generated by subcortical volumetric sub-segmentation of the Hippocampal Subfields
HippSubfield_lh_volume_hippocampal-fissure	mm3	float	Volume of hippocampal-fissure in the left hemisphere generated by subcortical volumetric sub-segmentation of the Hippocampal Subfields
HippSubfield_lh_volume_presubiculum-head	mm3	float	Volume of presubiculum-head in the left hemisphere generated by subcortical volumetric sub-segmentation of the Hippocampal Subfields
HippSubfield_lh_volume_CA1-head	mm3	float	Volume of CA1-head in the left hemisphere generated by subcortical volumetric sub-segmentation of the Hippocampal Subfields
HippSubfield_lh_volume_presubiculum-body	mm3	float	Volume of presubiculum-body in the left hemisphere generated by subcortical volumetric sub-segmentation of the Hippocampal Subfields
HippSubfield_lh_volume_parasubiculum	mm3	float	Volume of parasubiculum in the left hemisphere generated by subcortical volumetric sub-segmentation of the Hippocampal Subfields
HippSubfield_lh_volume_molecular-layer-HP-head	mm3	float	Volume of molecular-layer-HP-head in the left hemisphere generated by subcortical volumetric sub-segmentation of the Hippocampal Subfields
HippSubfield_lh_volume_molecular-layer-HP-body	mm3	float	Volume of molecular-layer-HP-body in the left hemisphere generated by subcortical volumetric sub-segmentation of the Hippocampal Subfields
HippSubfield_lh_volume_GC-ML-DG-head	mm3	float	Volume of GC-ML-DG-head in the left hemisphere generated by subcortical volumetric sub-segmentation of the Hippocampal Subfields
HippSubfield_lh_volume_CA3-body	mm3	float	Volume of CA3-body in the left hemisphere generated by subcortical volumetric sub-segmentation of the Hippocampal Subfields
HippSubfield_lh_volume_GC-ML-DG-body	mm3	float	Volume of GC-ML-DG-body in the left hemisphere generated by subcortical volumetric sub-segmentation of the Hippocampal Subfields
HippSubfield_lh_volume_CA4-head	mm3	float	Volume of CA4-head in the left hemisphere generated by subcortical volumetric sub-segmentation of the Hippocampal Subfields
HippSubfield_lh_volume_CA4-body	mm3	float	Volume of CA4-body in the left hemisphere generated by subcortical volumetric sub-segmentation of the Hippocampal Subfields
HippSubfield_lh_volume_fimbria	mm3	float	Volume of fimbria in the left hemisphere generated by subcortical volumetric sub-segmentation of the Hippocampal Subfields
HippSubfield_lh_volume_CA3-head	mm3	float	Volume of CA3-head in the left hemisphere generated by subcortical volumetric sub-segmentation of the Hippocampal Subfields
HippSubfield_lh_volume_HATA	mm3	float	Volume of HATA in the left hemisphere generated by subcortical volumetric sub-segmentation of the Hippocampal Subfields
HippSubfield_lh_volume_Whole-hippocampal-body	mm3	float	Volume of Whole-hippocampal-body in the left hemisphere generated by subcortical volumetric sub-segmentation of the Hippocampal Subfields
HippSubfield_lh_volume_Whole-hippocampal-head	mm3	float	Volume of Whole-hippocampal-head in the left hemisphere generated by subcortical volumetric sub-segmentation of the Hippocampal Subfields
HippSubfield_lh_volume_Whole-hippocampus	mm3	float	Volume of Whole-hippocampus in the left hemisphere generated by subcortical volumetric sub-segmentation of the Hippocampal Subfields
HippSubfield_rh_volume_Hippocampal-tail	mm3	float	Volume of Hippocampal-tail in the right hemisphere generated by subcortical volumetric sub-segmentation of the Hippocampal Subfields
HippSubfield_rh_volume_subiculum-body	mm3	float	Volume of subiculum-body in the right hemisphere generated by subcortical volumetric sub-segmentation of the Hippocampal Subfields
HippSubfield_rh_volume_CA1-body	mm3	float	Volume of CA1-body in the right hemisphere generated by subcortical volumetric sub-segmentation of the Hippocampal Subfields
HippSubfield_rh_volume_subiculum-head	mm3	float	Volume of subiculum-head in the right hemisphere generated by subcortical volumetric sub-segmentation of the Hippocampal Subfields
HippSubfield_rh_volume_hippocampal-fissure	mm3	float	Volume of hippocampal-fissure in the right hemisphere generated by subcortical volumetric sub-segmentation of the Hippocampal Subfields
HippSubfield_rh_volume_presubiculum-head	mm3	float	Volume of presubiculum-head in the right hemisphere generated by subcortical volumetric sub-segmentation of the Hippocampal Subfields
HippSubfield_rh_volume_CA1-head	mm3	float	Volume of CA1-head in the right hemisphere generated by subcortical volumetric sub-segmentation of the Hippocampal Subfields
HippSubfield_rh_volume_presubiculum-body	mm3	float	Volume of presubiculum-body in the right hemisphere generated by subcortical volumetric sub-segmentation of the Hippocampal Subfields
HippSubfield_rh_volume_parasubiculum	mm3	float	Volume of parasubiculum in the right hemisphere generated by subcortical volumetric sub-segmentation of the Hippocampal Subfields
HippSubfield_rh_volume_molecular-layer-HP-head	mm3	float	Volume of molecular-layer-HP-head in the right hemisphere generated by subcortical volumetric sub-segmentation of the Hippocampal Subfields
HippSubfield_rh_volume_molecular-layer-HP-body	mm3	float	Volume of molecular-layer-HP-body in the right hemisphere generated by subcortical volumetric sub-segmentation of the Hippocampal Subfields
HippSubfield_rh_volume_GC-ML-DG-head	mm3	float	Volume of GC-ML-DG-head in the right hemisphere generated by subcortical volumetric sub-segmentation of the Hippocampal Subfields
HippSubfield_rh_volume_CA3-body	mm3	float	Volume of CA3-body in the right hemisphere generated by subcortical volumetric sub-segmentation of the Hippocampal Subfields
HippSubfield_rh_volume_GC-ML-DG-body	mm3	float	Volume of GC-ML-DG-body in the right hemisphere generated by subcortical volumetric sub-segmentation of the Hippocampal Subfields
HippSubfield_rh_volume_CA4-head	mm3	float	Volume of CA4-head in the right hemisphere generated by subcortical volumetric sub-segmentation of the Hippocampal Subfields
HippSubfield_rh_volume_CA4-body	mm3	float	Volume of CA4-body in the right hemisphere generated by subcortical volumetric sub-segmentation of the Hippocampal Subfields
HippSubfield_rh_volume_fimbria	mm3	float	Volume of fimbria in the right hemisphere generated by subcortical volumetric sub-segmentation of the Hippocampal Subfields
HippSubfield_rh_volume_CA3-head	mm3	float	Volume of CA3-head in the right hemisphere generated by subcortical volumetric sub-segmentation of the Hippocampal Subfields
HippSubfield_rh_volume_HATA	mm3	float	Volume of HATA in the right hemisphere generated by subcortical volumetric sub-segmentation of the Hippocampal Subfields
HippSubfield_rh_volume_Whole-hippocampal-body	mm3	float	Volume of Whole-hippocampal-body in the right hemisphere generated by subcortical volumetric sub-segmentation of the Hippocampal Subfields
HippSubfield_rh_volume_Whole-hippocampal-head	mm3	float	Volume of Whole-hippocampal-head in the right hemisphere generated by subcortical volumetric sub-segmentation of the Hippocampal Subfields
HippSubfield_rh_volume_Whole-hippocampus	mm3	float	Volume of Whole-hippocampus in the right hemisphere generated by subcortical volumetric sub-segmentation of the Hippocampal Subfields
ThalamNuclei_lh_volume_MGN	mm3	float	Volume of MGN in the left hemisphere generated by subcortical volumetric sub-segmentation of the Thalamic Nuclei
ThalamNuclei_lh_volume_LGN	mm3	float	Volume of LGN in the left hemisphere generated by subcortical volumetric sub-segmentation of the Thalamic Nuclei
ThalamNuclei_lh_volume_PuI	mm3	float	Volume of PuI in the left hemisphere generated by subcortical volumetric sub-segmentation of the Thalamic Nuclei
ThalamNuclei_lh_volume_PuM	mm3	float	Volume of PuM in the left hemisphere generated by subcortical volumetric sub-segmentation of the Thalamic Nuclei
ThalamNuclei_lh_volume_L-Sg	mm3	float	Volume of L-Sg in the left hemisphere generated by subcortical volumetric sub-segmentation of the Thalamic Nuclei
ThalamNuclei_lh_volume_VPL	mm3	float	Volume of VPL in the left hemisphere generated by subcortical volumetric sub-segmentation of the Thalamic Nuclei
ThalamNuclei_lh_volume_CM	mm3	float	Volume of CM in the left hemisphere generated by subcortical volumetric sub-segmentation of the Thalamic Nuclei
ThalamNuclei_lh_volume_VLa	mm3	float	Volume of VLa in the left hemisphere generated by subcortical volumetric sub-segmentation of the Thalamic Nuclei
ThalamNuclei_lh_volume_PuA	mm3	float	Volume of PuA in the left hemisphere generated by subcortical volumetric sub-segmentation of the Thalamic Nuclei
ThalamNuclei_lh_volume_MDm	mm3	float	Volume of MDm in the left hemisphere generated by subcortical volumetric sub-segmentation of the Thalamic Nuclei
ThalamNuclei_lh_volume_Pf	mm3	float	Volume of Pf in the left hemisphere generated by subcortical volumetric sub-segmentation of the Thalamic Nuclei
ThalamNuclei_lh_volume_VAmc	mm3	float	Volume of VAmc in the left hemisphere generated by subcortical volumetric sub-segmentation of the Thalamic Nuclei
ThalamNuclei_lh_volume_MDl	mm3	float	Volume of MDl in the left hemisphere generated by subcortical volumetric sub-segmentation of the Thalamic Nuclei
ThalamNuclei_lh_volume_CeM	mm3	float	Volume of CeM in the left hemisphere generated by subcortical volumetric sub-segmentation of the Thalamic Nuclei
ThalamNuclei_lh_volume_VA	mm3	float	Volume of VA in the left hemisphere generated by subcortical volumetric sub-segmentation of the Thalamic Nuclei
ThalamNuclei_lh_volume_MV(Re)	mm3	float	Volume of MV(Re) in the left hemisphere generated by subcortical volumetric sub-segmentation of the Thalamic Nuclei
ThalamNuclei_lh_volume_VM	mm3	float	Volume of VM in the left hemisphere generated by subcortical volumetric sub-segmentation of the Thalamic Nuclei
ThalamNuclei_lh_volume_CL	mm3	float	Volume of CL in the left hemisphere generated by subcortical volumetric sub-segmentation of the Thalamic Nuclei
ThalamNuclei_lh_volume_PuL	mm3	float	Volume of PuL in the left hemisphere generated by subcortical volumetric sub-segmentation of the Thalamic Nuclei
ThalamNuclei_lh_volume_Pt	mm3	float	Volume of Pt in the left hemisphere generated by subcortical volumetric sub-segmentation of the Thalamic Nuclei
ThalamNuclei_lh_volume_AV	mm3	float	Volume of AV in the left hemisphere generated by subcortical volumetric sub-segmentation of the Thalamic Nuclei
ThalamNuclei_lh_volume_Pc	mm3	float	Volume of Pc in the left hemisphere generated by subcortical volumetric sub-segmentation of the Thalamic Nuclei
ThalamNuclei_lh_volume_VLp	mm3	float	Volume of VLp in the left hemisphere generated by subcortical volumetric sub-segmentation of the Thalamic Nuclei
ThalamNuclei_lh_volume_LP	mm3	float	Volume of LP in the left hemisphere generated by subcortical volumetric sub-segmentation of the Thalamic Nuclei
ThalamNuclei_rh_volume_LGN	mm3	float	Volume of LGN in the right hemisphere generated by subcortical volumetric sub-segmentation of the Thalamic Nuclei
ThalamNuclei_rh_volume_MGN	mm3	float	Volume of MGN in the right hemisphere generated by subcortical volumetric sub-segmentation of the Thalamic Nuclei
ThalamNuclei_rh_volume_PuI	mm3	float	Volume of PuI in the right hemisphere generated by subcortical volumetric sub-segmentation of the Thalamic Nuclei
ThalamNuclei_rh_volume_PuM	mm3	float	Volume of PuM in the right hemisphere generated by subcortical volumetric sub-segmentation of the Thalamic Nuclei
ThalamNuclei_rh_volume_L-Sg	mm3	float	Volume of L-Sg in the right hemisphere generated by subcortical volumetric sub-segmentation of the Thalamic Nuclei
ThalamNuclei_rh_volume_VPL	mm3	float	Volume of VPL in the right hemisphere generated by subcortical volumetric sub-segmentation of the Thalamic Nuclei
ThalamNuclei_rh_volume_CM	mm3	float	Volume of CM in the right hemisphere generated by subcortical volumetric sub-segmentation of the Thalamic Nuclei
ThalamNuclei_rh_volume_VLa	mm3	float	Volume of VLa in the right hemisphere generated by subcortical volumetric sub-segmentation of the Thalamic Nuclei
ThalamNuclei_rh_volume_PuA	mm3	float	Volume of PuA in the right hemisphere generated by subcortical volumetric sub-segmentation of the Thalamic Nuclei
ThalamNuclei_rh_volume_MDm	mm3	float	Volume of MDm in the right hemisphere generated by subcortical volumetric sub-segmentation of the Thalamic Nuclei
ThalamNuclei_rh_volume_Pf	mm3	float	Volume of Pf in the right hemisphere generated by subcortical volumetric sub-segmentation of the Thalamic Nuclei
ThalamNuclei_rh_volume_VAmc	mm3	float	Volume of VAmc in the right hemisphere generated by subcortical volumetric sub-segmentation of the Thalamic Nuclei
ThalamNuclei_rh_volume_MDl	mm3	float	Volume of MDl in the right hemisphere generated by subcortical volumetric sub-segmentation of the Thalamic Nuclei
ThalamNuclei_rh_volume_VA	mm3	float	Volume of VA in the right hemisphere generated by subcortical volumetric sub-segmentation of the Thalamic Nuclei
ThalamNuclei_rh_volume_MV(Re)	mm3	float	Volume of MV(Re) in the right hemisphere generated by subcortical volumetric sub-segmentation of the Thalamic Nuclei
ThalamNuclei_rh_volume_CeM	mm3	float	Volume of CeM in the right hemisphere generated by subcortical volumetric sub-segmentation of the Thalamic Nuclei
ThalamNuclei_rh_volume_VM	mm3	float	Volume of VM in the right hemisphere generated by subcortical volumetric sub-segmentation of the Thalamic Nuclei
ThalamNuclei_rh_volume_PuL	mm3	float	Volume of PuL in the right hemisphere generated by subcortical volumetric sub-segmentation of the Thalamic Nuclei
ThalamNuclei_rh_volume_CL	mm3	float	Volume of CL in the right hemisphere generated by subcortical volumetric sub-segmentation of the Thalamic Nuclei
ThalamNuclei_rh_volume_VLp	mm3	float	Volume of VLp in the right hemisphere generated by subcortical volumetric sub-segmentation of the Thalamic Nuclei
ThalamNuclei_rh_volume_Pc	mm3	float	Volume of Pc in the right hemisphere generated by subcortical volumetric sub-segmentation of the Thalamic Nuclei
ThalamNuclei_rh_volume_Pt	mm3	float	Volume of Pt in the right hemisphere generated by subcortical volumetric sub-segmentation of the Thalamic Nuclei
ThalamNuclei_rh_volume_AV	mm3	float	Volume of AV in the right hemisphere generated by subcortical volumetric sub-segmentation of the Thalamic Nuclei
ThalamNuclei_rh_volume_LP	mm3	float	Volume of LP in the right hemisphere generated by subcortical volumetric sub-segmentation of the Thalamic Nuclei
ThalamNuclei_lh_volume_LD	mm3	float	Volume of LD in the left hemisphere generated by subcortical volumetric sub-segmentation of the Thalamic Nuclei
ThalamNuclei_rh_volume_LD	mm3	float	Volume of LD in the right hemisphere generated by subcortical volumetric sub-segmentation of the Thalamic Nuclei
ThalamNuclei_lh_volume_Whole-thalamus	mm3	float	Volume of Whole-thalamus in the left hemisphere generated by subcortical volumetric sub-segmentation of the Thalamic Nuclei
ThalamNuclei_rh_volume_Whole-thalamus	mm3	float	Volume of Whole-thalamus in the right hemisphere generated by subcortical volumetric sub-segmentation of the Thalamic Nuclei
Brainstem_global_volume_Medulla	mm3	float	Volume of Medulla in the whole brain generated by subcortical volumetric sub-segmentation of the Brainstem
Brainstem_global_volume_Pons	mm3	float	Volume of Pons in the whole brain generated by subcortical volumetric sub-segmentation of the Brainstem
Brainstem_global_volume_SCP	mm3	float	Volume of SCP in the whole brain generated by subcortical volumetric sub-segmentation of the Brainstem
Brainstem_global_volume_Midbrain	mm3	float	Volume of Midbrain in the whole brain generated by subcortical volumetric sub-segmentation of the Brainstem
Brainstem_global_volume_Whole-brainstem	mm3	float	Volume of Whole-brainstem in the whole brain generated by subcortical volumetric sub-segmentation of the Brainstem
aparc-Desikan_lh_area_TotalSurface	mm2	float	Area of TotalSurface in the left hemisphere generated by parcellation of the white surface using Desikan-Killiany parcellation
aparc-Desikan_lh_area_bankssts	mm2	float	Area of bankssts in the left hemisphere generated by parcellation of the white surface using Desikan-Killiany parcellation
aparc-Desikan_lh_area_caudalanteriorcingulate	mm2	float	Area of caudalanteriorcingulate in the left hemisphere generated by parcellation of the white surface using Desikan-Killiany parcellation
aparc-Desikan_lh_area_caudalmiddlefrontal	mm2	float	Area of caudalmiddlefrontal in the left hemisphere generated by parcellation of the white surface using Desikan-Killiany parcellation
aparc-Desikan_lh_area_cuneus	mm2	float	Area of cuneus in the left hemisphere generated by parcellation of the white surface using Desikan-Killiany parcellation
aparc-Desikan_lh_area_entorhinal	mm2	float	Area of entorhinal in the left hemisphere generated by parcellation of the white surface using Desikan-Killiany parcellation
aparc-Desikan_lh_area_fusiform	mm2	float	Area of fusiform in the left hemisphere generated by parcellation of the white surface using Desikan-Killiany parcellation
aparc-Desikan_lh_area_inferiorparietal	mm2	float	Area of inferiorparietal in the left hemisphere generated by parcellation of the white surface using Desikan-Killiany parcellation
aparc-Desikan_lh_area_inferiortemporal	mm2	float	Area of inferiortemporal in the left hemisphere generated by parcellation of the white surface using Desikan-Killiany parcellation
aparc-Desikan_lh_area_isthmuscingulate	mm2	float	Area of isthmuscingulate in the left hemisphere generated by parcellation of the white surface using Desikan-Killiany parcellation
aparc-Desikan_lh_area_lateraloccipital	mm2	float	Area of lateraloccipital in the left hemisphere generated by parcellation of the white surface using Desikan-Killiany parcellation
aparc-Desikan_lh_area_lateralorbitofrontal	mm2	float	Area of lateralorbitofrontal in the left hemisphere generated by parcellation of the white surface using Desikan-Killiany parcellation
aparc-Desikan_lh_area_lingual	mm2	float	Area of lingual in the left hemisphere generated by parcellation of the white surface using Desikan-Killiany parcellation
aparc-Desikan_lh_area_medialorbitofrontal	mm2	float	Area of medialorbitofrontal in the left hemisphere generated by parcellation of the white surface using Desikan-Killiany parcellation
aparc-Desikan_lh_area_middletemporal	mm2	float	Area of middletemporal in the left hemisphere generated by parcellation of the white surface using Desikan-Killiany parcellation
aparc-Desikan_lh_area_parahippocampal	mm2	float	Area of parahippocampal in the left hemisphere generated by parcellation of the white surface using Desikan-Killiany parcellation
aparc-Desikan_lh_area_paracentral	mm2	float	Area of paracentral in the left hemisphere generated by parcellation of the white surface using Desikan-Killiany parcellation
aparc-Desikan_lh_area_parsopercularis	mm2	float	Area of parsopercularis in the left hemisphere generated by parcellation of the white surface using Desikan-Killiany parcellation
aparc-Desikan_lh_area_parsorbitalis	mm2	float	Area of parsorbitalis in the left hemisphere generated by parcellation of the white surface using Desikan-Killiany parcellation
aparc-Desikan_lh_area_parstriangularis	mm2	float	Area of parstriangularis in the left hemisphere generated by parcellation of the white surface using Desikan-Killiany parcellation
aparc-Desikan_lh_area_pericalcarine	mm2	float	Area of pericalcarine in the left hemisphere generated by parcellation of the white surface using Desikan-Killiany parcellation
aparc-Desikan_lh_area_postcentral	mm2	float	Area of postcentral in the left hemisphere generated by parcellation of the white surface using Desikan-Killiany parcellation
aparc-Desikan_lh_area_posteriorcingulate	mm2	float	Area of posteriorcingulate in the left hemisphere generated by parcellation of the white surface using Desikan-Killiany parcellation
aparc-Desikan_lh_area_precentral	mm2	float	Area of precentral in the left hemisphere generated by parcellation of the white surface using Desikan-Killiany parcellation
aparc-Desikan_lh_area_precuneus	mm2	float	Area of precuneus in the left hemisphere generated by parcellation of the white surface using Desikan-Killiany parcellation
aparc-Desikan_lh_area_rostralanteriorcingulate	mm2	float	Area of rostralanteriorcingulate in the left hemisphere generated by parcellation of the white surface using Desikan-Killiany parcellation
aparc-Desikan_lh_area_rostralmiddlefrontal	mm2	float	Area of rostralmiddlefrontal in the left hemisphere generated by parcellation of the white surface using Desikan-Killiany parcellation
aparc-Desikan_lh_area_superiorfrontal	mm2	float	Area of superiorfrontal in the left hemisphere generated by parcellation of the white surface using Desikan-Killiany parcellation
aparc-Desikan_lh_area_superiorparietal	mm2	float	Area of superiorparietal in the left hemisphere generated by parcellation of the white surface using Desikan-Killiany parcellation
aparc-Desikan_lh_area_superiortemporal	mm2	float	Area of superiortemporal in the left hemisphere generated by parcellation of the white surface using Desikan-Killiany parcellation
aparc-Desikan_lh_area_supramarginal	mm2	float	Area of supramarginal in the left hemisphere generated by parcellation of the white surface using Desikan-Killiany parcellation
aparc-Desikan_lh_area_frontalpole	mm2	float	Area of frontalpole in the left hemisphere generated by parcellation of the white surface using Desikan-Killiany parcellation
aparc-Desikan_lh_area_transversetemporal	mm2	float	Area of transversetemporal in the left hemisphere generated by parcellation of the white surface using Desikan-Killiany parcellation
aparc-Desikan_lh_area_insula	mm2	float	Area of insula in the left hemisphere generated by parcellation of the white surface using Desikan-Killiany parcellation
aparc-Desikan_lh_thickness_GlobalMeanThickness	mm	float	Mean thickness of GlobalMeanMean thickness in the left hemisphere generated by parcellation of the white surface using Desikan-Killiany parcellation
aparc-Desikan_lh_thickness_bankssts	mm	float	Mean thickness of bankssts in the left hemisphere generated by parcellation of the white surface using Desikan-Killiany parcellation
aparc-Desikan_lh_thickness_caudalanteriorcingulate	mm	float	Mean thickness of caudalanteriorcingulate in the left hemisphere generated by parcellation of the white surface using Desikan-Killiany parcellation
aparc-Desikan_lh_thickness_caudalmiddlefrontal	mm	float	Mean thickness of caudalmiddlefrontal in the left hemisphere generated by parcellation of the white surface using Desikan-Killiany parcellation
aparc-Desikan_lh_thickness_cuneus	mm	float	Mean thickness of cuneus in the left hemisphere generated by parcellation of the white surface using Desikan-Killiany parcellation
aparc-Desikan_lh_thickness_entorhinal	mm	float	Mean thickness of entorhinal in the left hemisphere generated by parcellation of the white surface using Desikan-Killiany parcellation
aparc-Desikan_lh_thickness_fusiform	mm	float	Mean thickness of fusiform in the left hemisphere generated by parcellation of the white surface using Desikan-Killiany parcellation
aparc-Desikan_lh_thickness_inferiorparietal	mm	float	Mean thickness of inferiorparietal in the left hemisphere generated by parcellation of the white surface using Desikan-Killiany parcellation
aparc-Desikan_lh_thickness_inferiortemporal	mm	float	Mean thickness of inferiortemporal in the left hemisphere generated by parcellation of the white surface using Desikan-Killiany parcellation
aparc-Desikan_lh_thickness_isthmuscingulate	mm	float	Mean thickness of isthmuscingulate in the left hemisphere generated by parcellation of the white surface using Desikan-Killiany parcellation
aparc-Desikan_lh_thickness_lateraloccipital	mm	float	Mean thickness of lateraloccipital in the left hemisphere generated by parcellation of the white surface using Desikan-Killiany parcellation
aparc-Desikan_lh_thickness_lateralorbitofrontal	mm	float	Mean thickness of lateralorbitofrontal in the left hemisphere generated by parcellation of the white surface using Desikan-Killiany parcellation
aparc-Desikan_lh_thickness_lingual	mm	float	Mean thickness of lingual in the left hemisphere generated by parcellation of the white surface using Desikan-Killiany parcellation
aparc-Desikan_lh_thickness_medialorbitofrontal	mm	float	Mean thickness of medialorbitofrontal in the left hemisphere generated by parcellation of the white surface using Desikan-Killiany parcellation
aparc-Desikan_lh_thickness_middletemporal	mm	float	Mean thickness of middletemporal in the left hemisphere generated by parcellation of the white surface using Desikan-Killiany parcellation
aparc-Desikan_lh_thickness_parahippocampal	mm	float	Mean thickness of parahippocampal in the left hemisphere generated by parcellation of the white surface using Desikan-Killiany parcellation
aparc-Desikan_lh_thickness_paracentral	mm	float	Mean thickness of paracentral in the left hemisphere generated by parcellation of the white surface using Desikan-Killiany parcellation
aparc-Desikan_lh_thickness_parsopercularis	mm	float	Mean thickness of parsopercularis in the left hemisphere generated by parcellation of the white surface using Desikan-Killiany parcellation
aparc-Desikan_lh_thickness_parsorbitalis	mm	float	Mean thickness of parsorbitalis in the left hemisphere generated by parcellation of the white surface using Desikan-Killiany parcellation
aparc-Desikan_lh_thickness_parstriangularis	mm	float	Mean thickness of parstriangularis in the left hemisphere generated by parcellation of the white surface using Desikan-Killiany parcellation
aparc-Desikan_lh_thickness_pericalcarine	mm	float	Mean thickness of pericalcarine in the left hemisphere generated by parcellation of the white surface using Desikan-Killiany parcellation
aparc-Desikan_lh_thickness_postcentral	mm	float	Mean thickness of postcentral in the left hemisphere generated by parcellation of the white surface using Desikan-Killiany parcellation
aparc-Desikan_lh_thickness_posteriorcingulate	mm	float	Mean thickness of posteriorcingulate in the left hemisphere generated by parcellation of the white surface using Desikan-Killiany parcellation
aparc-Desikan_lh_thickness_precentral	mm	float	Mean thickness of precentral in the left hemisphere generated by parcellation of the white surface using Desikan-Killiany parcellation
aparc-Desikan_lh_thickness_precuneus	mm	float	Mean thickness of precuneus in the left hemisphere generated by parcellation of the white surface using Desikan-Killiany parcellation
aparc-Desikan_lh_thickness_rostralanteriorcingulate	mm	float	Mean thickness of rostralanteriorcingulate in the left hemisphere generated by parcellation of the white surface using Desikan-Killiany parcellation
aparc-Desikan_lh_thickness_rostralmiddlefrontal	mm	float	Mean thickness of rostralmiddlefrontal in the left hemisphere generated by parcellation of the white surface using Desikan-Killiany parcellation
aparc-Desikan_lh_thickness_superiorfrontal	mm	float	Mean thickness of superiorfrontal in the left hemisphere generated by parcellation of the white surface using Desikan-Killiany parcellation
aparc-Desikan_lh_thickness_superiorparietal	mm	float	Mean thickness of superiorparietal in the left hemisphere generated by parcellation of the white surface using Desikan-Killiany parcellation
aparc-Desikan_lh_thickness_superiortemporal	mm	float	Mean thickness of superiortemporal in the left hemisphere generated by parcellation of the white surface using Desikan-Killiany parcellation
aparc-Desikan_lh_thickness_supramarginal	mm	float	Mean thickness of supramarginal in the left hemisphere generated by parcellation of the white surface using Desikan-Killiany parcellation
aparc-Desikan_lh_thickness_frontalpole	mm	float	Mean thickness of frontalpole in the left hemisphere generated by parcellation of the white surface using Desikan-Killiany parcellation
aparc-Desikan_lh_thickness_transversetemporal	mm	float	Mean thickness of transversetemporal in the left hemisphere generated by parcellation of the white surface using Desikan-Killiany parcellation
aparc-Desikan_lh_thickness_insula	mm	float	Mean thickness of insula in the left hemisphere generated by parcellation of the white surface using Desikan-Killiany parcellation
aparc-Desikan_lh_volume_bankssts	mm3	float	Volume of bankssts in the left hemisphere generated by parcellation of the white surface using Desikan-Killiany parcellation
aparc-Desikan_lh_volume_caudalanteriorcingulate	mm3	float	Volume of caudalanteriorcingulate in the left hemisphere generated by parcellation of the white surface using Desikan-Killiany parcellation
aparc-Desikan_lh_volume_caudalmiddlefrontal	mm3	float	Volume of caudalmiddlefrontal in the left hemisphere generated by parcellation of the white surface using Desikan-Killiany parcellation
aparc-Desikan_lh_volume_cuneus	mm3	float	Volume of cuneus in the left hemisphere generated by parcellation of the white surface using Desikan-Killiany parcellation
aparc-Desikan_lh_volume_entorhinal	mm3	float	Volume of entorhinal in the left hemisphere generated by parcellation of the white surface using Desikan-Killiany parcellation
aparc-Desikan_lh_volume_fusiform	mm3	float	Volume of fusiform in the left hemisphere generated by parcellation of the white surface using Desikan-Killiany parcellation
aparc-Desikan_lh_volume_inferiorparietal	mm3	float	Volume of inferiorparietal in the left hemisphere generated by parcellation of the white surface using Desikan-Killiany parcellation
aparc-Desikan_lh_volume_inferiortemporal	mm3	float	Volume of inferiortemporal in the left hemisphere generated by parcellation of the white surface using Desikan-Killiany parcellation
aparc-Desikan_lh_volume_isthmuscingulate	mm3	float	Volume of isthmuscingulate in the left hemisphere generated by parcellation of the white surface using Desikan-Killiany parcellation
aparc-Desikan_lh_volume_lateraloccipital	mm3	float	Volume of lateraloccipital in the left hemisphere generated by parcellation of the white surface using Desikan-Killiany parcellation
aparc-Desikan_lh_volume_lateralorbitofrontal	mm3	float	Volume of lateralorbitofrontal in the left hemisphere generated by parcellation of the white surface using Desikan-Killiany parcellation
aparc-Desikan_lh_volume_lingual	mm3	float	Volume of lingual in the left hemisphere generated by parcellation of the white surface using Desikan-Killiany parcellation
aparc-Desikan_lh_volume_medialorbitofrontal	mm3	float	Volume of medialorbitofrontal in the left hemisphere generated by parcellation of the white surface using Desikan-Killiany parcellation
aparc-Desikan_lh_volume_middletemporal	mm3	float	Volume of middletemporal in the left hemisphere generated by parcellation of the white surface using Desikan-Killiany parcellation
aparc-Desikan_lh_volume_parahippocampal	mm3	float	Volume of parahippocampal in the left hemisphere generated by parcellation of the white surface using Desikan-Killiany parcellation
aparc-Desikan_lh_volume_paracentral	mm3	float	Volume of paracentral in the left hemisphere generated by parcellation of the white surface using Desikan-Killiany parcellation
aparc-Desikan_lh_volume_parsopercularis	mm3	float	Volume of parsopercularis in the left hemisphere generated by parcellation of the white surface using Desikan-Killiany parcellation
aparc-Desikan_lh_volume_parsorbitalis	mm3	float	Volume of parsorbitalis in the left hemisphere generated by parcellation of the white surface using Desikan-Killiany parcellation
aparc-Desikan_lh_volume_parstriangularis	mm3	float	Volume of parstriangularis in the left hemisphere generated by parcellation of the white surface using Desikan-Killiany parcellation
aparc-Desikan_lh_volume_pericalcarine	mm3	float	Volume of pericalcarine in the left hemisphere generated by parcellation of the white surface using Desikan-Killiany parcellation
aparc-Desikan_lh_volume_postcentral	mm3	float	Volume of postcentral in the left hemisphere generated by parcellation of the white surface using Desikan-Killiany parcellation
aparc-Desikan_lh_volume_posteriorcingulate	mm3	float	Volume of posteriorcingulate in the left hemisphere generated by parcellation of the white surface using Desikan-Killiany parcellation
aparc-Desikan_lh_volume_precentral	mm3	float	Volume of precentral in the left hemisphere generated by parcellation of the white surface using Desikan-Killiany parcellation
aparc-Desikan_lh_volume_precuneus	mm3	float	Volume of precuneus in the left hemisphere generated by parcellation of the white surface using Desikan-Killiany parcellation
aparc-Desikan_lh_volume_rostralanteriorcingulate	mm3	float	Volume of rostralanteriorcingulate in the left hemisphere generated by parcellation of the white surface using Desikan-Killiany parcellation
aparc-Desikan_lh_volume_rostralmiddlefrontal	mm3	float	Volume of rostralmiddlefrontal in the left hemisphere generated by parcellation of the white surface using Desikan-Killiany parcellation
aparc-Desikan_lh_volume_superiorfrontal	mm3	float	Volume of superiorfrontal in the left hemisphere generated by parcellation of the white surface using Desikan-Killiany parcellation
aparc-Desikan_lh_volume_superiorparietal	mm3	float	Volume of superiorparietal in the left hemisphere generated by parcellation of the white surface using Desikan-Killiany parcellation
aparc-Desikan_lh_volume_superiortemporal	mm3	float	Volume of superiortemporal in the left hemisphere generated by parcellation of the white surface using Desikan-Killiany parcellation
aparc-Desikan_lh_volume_supramarginal	mm3	float	Volume of supramarginal in the left hemisphere generated by parcellation of the white surface using Desikan-Killiany parcellation
aparc-Desikan_lh_volume_frontalpole	mm3	float	Volume of frontalpole in the left hemisphere generated by parcellation of the white surface using Desikan-Killiany parcellation
aparc-Desikan_lh_volume_transversetemporal	mm3	float	Volume of transversetemporal in the left hemisphere generated by parcellation of the white surface using Desikan-Killiany parcellation
aparc-Desikan_lh_volume_insula	mm3	float	Volume of insula in the left hemisphere generated by parcellation of the white surface using Desikan-Killiany parcellation
aparc-Desikan_rh_area_TotalSurface	mm2	float	Area of TotalSurface in the right hemisphere generated by parcellation of the white surface using Desikan-Killiany parcellation
aparc-Desikan_rh_area_bankssts	mm2	float	Area of bankssts in the right hemisphere generated by parcellation of the white surface using Desikan-Killiany parcellation
aparc-Desikan_rh_area_caudalanteriorcingulate	mm2	float	Area of caudalanteriorcingulate in the right hemisphere generated by parcellation of the white surface using Desikan-Killiany parcellation
aparc-Desikan_rh_area_caudalmiddlefrontal	mm2	float	Area of caudalmiddlefrontal in the right hemisphere generated by parcellation of the white surface using Desikan-Killiany parcellation
aparc-Desikan_rh_area_cuneus	mm2	float	Area of cuneus in the right hemisphere generated by parcellation of the white surface using Desikan-Killiany parcellation
aparc-Desikan_rh_area_entorhinal	mm2	float	Area of entorhinal in the right hemisphere generated by parcellation of the white surface using Desikan-Killiany parcellation
aparc-Desikan_rh_area_fusiform	mm2	float	Area of fusiform in the right hemisphere generated by parcellation of the white surface using Desikan-Killiany parcellation
aparc-Desikan_rh_area_inferiorparietal	mm2	float	Area of inferiorparietal in the right hemisphere generated by parcellation of the white surface using Desikan-Killiany parcellation
aparc-Desikan_rh_area_inferiortemporal	mm2	float	Area of inferiortemporal in the right hemisphere generated by parcellation of the white surface using Desikan-Killiany parcellation
aparc-Desikan_rh_area_isthmuscingulate	mm2	float	Area of isthmuscingulate in the right hemisphere generated by parcellation of the white surface using Desikan-Killiany parcellation
aparc-Desikan_rh_area_lateraloccipital	mm2	float	Area of lateraloccipital in the right hemisphere generated by parcellation of the white surface using Desikan-Killiany parcellation
aparc-Desikan_rh_area_lateralorbitofrontal	mm2	float	Area of lateralorbitofrontal in the right hemisphere generated by parcellation of the white surface using Desikan-Killiany parcellation
aparc-Desikan_rh_area_lingual	mm2	float	Area of lingual in the right hemisphere generated by parcellation of the white surface using Desikan-Killiany parcellation
aparc-Desikan_rh_area_medialorbitofrontal	mm2	float	Area of medialorbitofrontal in the right hemisphere generated by parcellation of the white surface using Desikan-Killiany parcellation
aparc-Desikan_rh_area_middletemporal	mm2	float	Area of middletemporal in the right hemisphere generated by parcellation of the white surface using Desikan-Killiany parcellation
aparc-Desikan_rh_area_parahippocampal	mm2	float	Area of parahippocampal in the right hemisphere generated by parcellation of the white surface using Desikan-Killiany parcellation
aparc-Desikan_rh_area_paracentral	mm2	float	Area of paracentral in the right hemisphere generated by parcellation of the white surface using Desikan-Killiany parcellation
aparc-Desikan_rh_area_parsopercularis	mm2	float	Area of parsopercularis in the right hemisphere generated by parcellation of the white surface using Desikan-Killiany parcellation
aparc-Desikan_rh_area_parsorbitalis	mm2	float	Area of parsorbitalis in the right hemisphere generated by parcellation of the white surface using Desikan-Killiany parcellation
aparc-Desikan_rh_area_parstriangularis	mm2	float	Area of parstriangularis in the right hemisphere generated by parcellation of the white surface using Desikan-Killiany parcellation
aparc-Desikan_rh_area_pericalcarine	mm2	float	Area of pericalcarine in the right hemisphere generated by parcellation of the white surface using Desikan-Killiany parcellation
aparc-Desikan_rh_area_postcentral	mm2	float	Area of postcentral in the right hemisphere generated by parcellation of the white surface using Desikan-Killiany parcellation
aparc-Desikan_rh_area_posteriorcingulate	mm2	float	Area of posteriorcingulate in the right hemisphere generated by parcellation of the white surface using Desikan-Killiany parcellation
aparc-Desikan_rh_area_precentral	mm2	float	Area of precentral in the right hemisphere generated by parcellation of the white surface using Desikan-Killiany parcellation
aparc-Desikan_rh_area_precuneus	mm2	float	Area of precuneus in the right hemisphere generated by parcellation of the white surface using Desikan-Killiany parcellation
aparc-Desikan_rh_area_rostralanteriorcingulate	mm2	float	Area of rostralanteriorcingulate in the right hemisphere generated by parcellation of the white surface using Desikan-Killiany parcellation
aparc-Desikan_rh_area_rostralmiddlefrontal	mm2	float	Area of rostralmiddlefrontal in the right hemisphere generated by parcellation of the white surface using Desikan-Killiany parcellation
aparc-Desikan_rh_area_superiorfrontal	mm2	float	Area of superiorfrontal in the right hemisphere generated by parcellation of the white surface using Desikan-Killiany parcellation
aparc-Desikan_rh_area_superiorparietal	mm2	float	Area of superiorparietal in the right hemisphere generated by parcellation of the white surface using Desikan-Killiany parcellation
aparc-Desikan_rh_area_superiortemporal	mm2	float	Area of superiortemporal in the right hemisphere generated by parcellation of the white surface using Desikan-Killiany parcellation
aparc-Desikan_rh_area_supramarginal	mm2	float	Area of supramarginal in the right hemisphere generated by parcellation of the white surface using Desikan-Killiany parcellation
aparc-Desikan_rh_area_frontalpole	mm2	float	Area of frontalpole in the right hemisphere generated by parcellation of the white surface using Desikan-Killiany parcellation
aparc-Desikan_rh_area_transversetemporal	mm2	float	Area of transversetemporal in the right hemisphere generated by parcellation of the white surface using Desikan-Killiany parcellation
aparc-Desikan_rh_area_insula	mm2	float	Area of insula in the right hemisphere generated by parcellation of the white surface using Desikan-Killiany parcellation
aparc-Desikan_rh_thickness_GlobalMeanThickness	mm	float	Mean thickness of GlobalMeanMean thickness in the right hemisphere generated by parcellation of the white surface using Desikan-Killiany parcellation
aparc-Desikan_rh_thickness_bankssts	mm	float	Mean thickness of bankssts in the right hemisphere generated by parcellation of the white surface using Desikan-Killiany parcellation
aparc-Desikan_rh_thickness_caudalanteriorcingulate	mm	float	Mean thickness of caudalanteriorcingulate in the right hemisphere generated by parcellation of the white surface using Desikan-Killiany parcellation
aparc-Desikan_rh_thickness_caudalmiddlefrontal	mm	float	Mean thickness of caudalmiddlefrontal in the right hemisphere generated by parcellation of the white surface using Desikan-Killiany parcellation
aparc-Desikan_rh_thickness_cuneus	mm	float	Mean thickness of cuneus in the right hemisphere generated by parcellation of the white surface using Desikan-Killiany parcellation
aparc-Desikan_rh_thickness_entorhinal	mm	float	Mean thickness of entorhinal in the right hemisphere generated by parcellation of the white surface using Desikan-Killiany parcellation
aparc-Desikan_rh_thickness_fusiform	mm	float	Mean thickness of fusiform in the right hemisphere generated by parcellation of the white surface using Desikan-Killiany parcellation
aparc-Desikan_rh_thickness_inferiorparietal	mm	float	Mean thickness of inferiorparietal in the right hemisphere generated by parcellation of the white surface using Desikan-Killiany parcellation
aparc-Desikan_rh_thickness_inferiortemporal	mm	float	Mean thickness of inferiortemporal in the right hemisphere generated by parcellation of the white surface using Desikan-Killiany parcellation
aparc-Desikan_rh_thickness_isthmuscingulate	mm	float	Mean thickness of isthmuscingulate in the right hemisphere generated by parcellation of the white surface using Desikan-Killiany parcellation
aparc-Desikan_rh_thickness_lateraloccipital	mm	float	Mean thickness of lateraloccipital in the right hemisphere generated by parcellation of the white surface using Desikan-Killiany parcellation
aparc-Desikan_rh_thickness_lateralorbitofrontal	mm	float	Mean thickness of lateralorbitofrontal in the right hemisphere generated by parcellation of the white surface using Desikan-Killiany parcellation
aparc-Desikan_rh_thickness_lingual	mm	float	Mean thickness of lingual in the right hemisphere generated by parcellation of the white surface using Desikan-Killiany parcellation
aparc-Desikan_rh_thickness_medialorbitofrontal	mm	float	Mean thickness of medialorbitofrontal in the right hemisphere generated by parcellation of the white surface using Desikan-Killiany parcellation
aparc-Desikan_rh_thickness_middletemporal	mm	float	Mean thickness of middletemporal in the right hemisphere generated by parcellation of the white surface using Desikan-Killiany parcellation
aparc-Desikan_rh_thickness_parahippocampal	mm	float	Mean thickness of parahippocampal in the right hemisphere generated by parcellation of the white surface using Desikan-Killiany parcellation
aparc-Desikan_rh_thickness_paracentral	mm	float	Mean thickness of paracentral in the right hemisphere generated by parcellation of the white surface using Desikan-Killiany parcellation
aparc-Desikan_rh_thickness_parsopercularis	mm	float	Mean thickness of parsopercularis in the right hemisphere generated by parcellation of the white surface using Desikan-Killiany parcellation
aparc-Desikan_rh_thickness_parsorbitalis	mm	float	Mean thickness of parsorbitalis in the right hemisphere generated by parcellation of the white surface using Desikan-Killiany parcellation
aparc-Desikan_rh_thickness_parstriangularis	mm	float	Mean thickness of parstriangularis in the right hemisphere generated by parcellation of the white surface using Desikan-Killiany parcellation
aparc-Desikan_rh_thickness_pericalcarine	mm	float	Mean thickness of pericalcarine in the right hemisphere generated by parcellation of the white surface using Desikan-Killiany parcellation
aparc-Desikan_rh_thickness_postcentral	mm	float	Mean thickness of postcentral in the right hemisphere generated by parcellation of the white surface using Desikan-Killiany parcellation
aparc-Desikan_rh_thickness_posteriorcingulate	mm	float	Mean thickness of posteriorcingulate in the right hemisphere generated by parcellation of the white surface using Desikan-Killiany parcellation
aparc-Desikan_rh_thickness_precentral	mm	float	Mean thickness of precentral in the right hemisphere generated by parcellation of the white surface using Desikan-Killiany parcellation
aparc-Desikan_rh_thickness_precuneus	mm	float	Mean thickness of precuneus in the right hemisphere generated by parcellation of the white surface using Desikan-Killiany parcellation
aparc-Desikan_rh_thickness_rostralanteriorcingulate	mm	float	Mean thickness of rostralanteriorcingulate in the right hemisphere generated by parcellation of the white surface using Desikan-Killiany parcellation
aparc-Desikan_rh_thickness_rostralmiddlefrontal	mm	float	Mean thickness of rostralmiddlefrontal in the right hemisphere generated by parcellation of the white surface using Desikan-Killiany parcellation
aparc-Desikan_rh_thickness_superiorfrontal	mm	float	Mean thickness of superiorfrontal in the right hemisphere generated by parcellation of the white surface using Desikan-Killiany parcellation
aparc-Desikan_rh_thickness_superiorparietal	mm	float	Mean thickness of superiorparietal in the right hemisphere generated by parcellation of the white surface using Desikan-Killiany parcellation
aparc-Desikan_rh_thickness_superiortemporal	mm	float	Mean thickness of superiortemporal in the right hemisphere generated by parcellation of the white surface using Desikan-Killiany parcellation
aparc-Desikan_rh_thickness_supramarginal	mm	float	Mean thickness of supramarginal in the right hemisphere generated by parcellation of the white surface using Desikan-Killiany parcellation
aparc-Desikan_rh_thickness_frontalpole	mm	float	Mean thickness of frontalpole in the right hemisphere generated by parcellation of the white surface using Desikan-Killiany parcellation
aparc-Desikan_rh_thickness_transversetemporal	mm	float	Mean thickness of transversetemporal in the right hemisphere generated by parcellation of the white surface using Desikan-Killiany parcellation
aparc-Desikan_rh_thickness_insula	mm	float	Mean thickness of insula in the right hemisphere generated by parcellation of the white surface using Desikan-Killiany parcellation
aparc-Desikan_rh_volume_bankssts	mm3	float	Volume of bankssts in the right hemisphere generated by parcellation of the white surface using Desikan-Killiany parcellation
aparc-Desikan_rh_volume_caudalanteriorcingulate	mm3	float	Volume of caudalanteriorcingulate in the right hemisphere generated by parcellation of the white surface using Desikan-Killiany parcellation
aparc-Desikan_rh_volume_caudalmiddlefrontal	mm3	float	Volume of caudalmiddlefrontal in the right hemisphere generated by parcellation of the white surface using Desikan-Killiany parcellation
aparc-Desikan_rh_volume_cuneus	mm3	float	Volume of cuneus in the right hemisphere generated by parcellation of the white surface using Desikan-Killiany parcellation
aparc-Desikan_rh_volume_entorhinal	mm3	float	Volume of entorhinal in the right hemisphere generated by parcellation of the white surface using Desikan-Killiany parcellation
aparc-Desikan_rh_volume_fusiform	mm3	float	Volume of fusiform in the right hemisphere generated by parcellation of the white surface using Desikan-Killiany parcellation
aparc-Desikan_rh_volume_inferiorparietal	mm3	float	Volume of inferiorparietal in the right hemisphere generated by parcellation of the white surface using Desikan-Killiany parcellation
aparc-Desikan_rh_volume_inferiortemporal	mm3	float	Volume of inferiortemporal in the right hemisphere generated by parcellation of the white surface using Desikan-Killiany parcellation
aparc-Desikan_rh_volume_isthmuscingulate	mm3	float	Volume of isthmuscingulate in the right hemisphere generated by parcellation of the white surface using Desikan-Killiany parcellation
aparc-Desikan_rh_volume_lateraloccipital	mm3	float	Volume of lateraloccipital in the right hemisphere generated by parcellation of the white surface using Desikan-Killiany parcellation
aparc-Desikan_rh_volume_lateralorbitofrontal	mm3	float	Volume of lateralorbitofrontal in the right hemisphere generated by parcellation of the white surface using Desikan-Killiany parcellation
aparc-Desikan_rh_volume_lingual	mm3	float	Volume of lingual in the right hemisphere generated by parcellation of the white surface using Desikan-Killiany parcellation
aparc-Desikan_rh_volume_medialorbitofrontal	mm3	float	Volume of medialorbitofrontal in the right hemisphere generated by parcellation of the white surface using Desikan-Killiany parcellation
aparc-Desikan_rh_volume_middletemporal	mm3	float	Volume of middletemporal in the right hemisphere generated by parcellation of the white surface using Desikan-Killiany parcellation
aparc-Desikan_rh_volume_parahippocampal	mm3	float	Volume of parahippocampal in the right hemisphere generated by parcellation of the white surface using Desikan-Killiany parcellation
aparc-Desikan_rh_volume_paracentral	mm3	float	Volume of paracentral in the right hemisphere generated by parcellation of the white surface using Desikan-Killiany parcellation
aparc-Desikan_rh_volume_parsopercularis	mm3	float	Volume of parsopercularis in the right hemisphere generated by parcellation of the white surface using Desikan-Killiany parcellation
aparc-Desikan_rh_volume_parsorbitalis	mm3	float	Volume of parsorbitalis in the right hemisphere generated by parcellation of the white surface using Desikan-Killiany parcellation
aparc-Desikan_rh_volume_parstriangularis	mm3	float	Volume of parstriangularis in the right hemisphere generated by parcellation of the white surface using Desikan-Killiany parcellation
aparc-Desikan_rh_volume_pericalcarine	mm3	float	Volume of pericalcarine in the right hemisphere generated by parcellation of the white surface using Desikan-Killiany parcellation
aparc-Desikan_rh_volume_postcentral	mm3	float	Volume of postcentral in the right hemisphere generated by parcellation of the white surface using Desikan-Killiany parcellation
aparc-Desikan_rh_volume_posteriorcingulate	mm3	float	Volume of posteriorcingulate in the right hemisphere generated by parcellation of the white surface using Desikan-Killiany parcellation
aparc-Desikan_rh_volume_precentral	mm3	float	Volume of precentral in the right hemisphere generated by parcellation of the white surface using Desikan-Killiany parcellation
aparc-Desikan_rh_volume_precuneus	mm3	float	Volume of precuneus in the right hemisphere generated by parcellation of the white surface using Desikan-Killiany parcellation
aparc-Desikan_rh_volume_rostralanteriorcingulate	mm3	float	Volume of rostralanteriorcingulate in the right hemisphere generated by parcellation of the white surface using Desikan-Killiany parcellation
aparc-Desikan_rh_volume_rostralmiddlefrontal	mm3	float	Volume of rostralmiddlefrontal in the right hemisphere generated by parcellation of the white surface using Desikan-Killiany parcellation
aparc-Desikan_rh_volume_superiorfrontal	mm3	float	Volume of superiorfrontal in the right hemisphere generated by parcellation of the white surface using Desikan-Killiany parcellation
aparc-Desikan_rh_volume_superiorparietal	mm3	float	Volume of superiorparietal in the right hemisphere generated by parcellation of the white surface using Desikan-Killiany parcellation
aparc-Desikan_rh_volume_superiortemporal	mm3	float	Volume of superiortemporal in the right hemisphere generated by parcellation of the white surface using Desikan-Killiany parcellation
aparc-Desikan_rh_volume_supramarginal	mm3	float	Volume of supramarginal in the right hemisphere generated by parcellation of the white surface using Desikan-Killiany parcellation
aparc-Desikan_rh_volume_frontalpole	mm3	float	Volume of frontalpole in the right hemisphere generated by parcellation of the white surface using Desikan-Killiany parcellation
aparc-Desikan_rh_volume_transversetemporal	mm3	float	Volume of transversetemporal in the right hemisphere generated by parcellation of the white surface using Desikan-Killiany parcellation
aparc-Desikan_rh_volume_insula	mm3	float	Volume of insula in the right hemisphere generated by parcellation of the white surface using Desikan-Killiany parcellation
aparc-pial_lh_area_TotalSurface	mm2	float	Area of TotalSurface in the left hemisphere generated by parcellation of the pial surface using Desikan-Killiany parcellation
aparc-pial_lh_area_bankssts	mm2	float	Area of bankssts in the left hemisphere generated by parcellation of the pial surface using Desikan-Killiany parcellation
aparc-pial_lh_area_caudalanteriorcingulate	mm2	float	Area of caudalanteriorcingulate in the left hemisphere generated by parcellation of the pial surface using Desikan-Killiany parcellation
aparc-pial_lh_area_caudalmiddlefrontal	mm2	float	Area of caudalmiddlefrontal in the left hemisphere generated by parcellation of the pial surface using Desikan-Killiany parcellation
aparc-pial_lh_area_cuneus	mm2	float	Area of cuneus in the left hemisphere generated by parcellation of the pial surface using Desikan-Killiany parcellation
aparc-pial_lh_area_entorhinal	mm2	float	Area of entorhinal in the left hemisphere generated by parcellation of the pial surface using Desikan-Killiany parcellation
aparc-pial_lh_area_fusiform	mm2	float	Area of fusiform in the left hemisphere generated by parcellation of the pial surface using Desikan-Killiany parcellation
aparc-pial_lh_area_inferiorparietal	mm2	float	Area of inferiorparietal in the left hemisphere generated by parcellation of the pial surface using Desikan-Killiany parcellation
aparc-pial_lh_area_inferiortemporal	mm2	float	Area of inferiortemporal in the left hemisphere generated by parcellation of the pial surface using Desikan-Killiany parcellation
aparc-pial_lh_area_isthmuscingulate	mm2	float	Area of isthmuscingulate in the left hemisphere generated by parcellation of the pial surface using Desikan-Killiany parcellation
aparc-pial_lh_area_lateraloccipital	mm2	float	Area of lateraloccipital in the left hemisphere generated by parcellation of the pial surface using Desikan-Killiany parcellation
aparc-pial_lh_area_lateralorbitofrontal	mm2	float	Area of lateralorbitofrontal in the left hemisphere generated by parcellation of the pial surface using Desikan-Killiany parcellation
aparc-pial_lh_area_lingual	mm2	float	Area of lingual in the left hemisphere generated by parcellation of the pial surface using Desikan-Killiany parcellation
aparc-pial_lh_area_medialorbitofrontal	mm2	float	Area of medialorbitofrontal in the left hemisphere generated by parcellation of the pial surface using Desikan-Killiany parcellation
aparc-pial_lh_area_middletemporal	mm2	float	Area of middletemporal in the left hemisphere generated by parcellation of the pial surface using Desikan-Killiany parcellation
aparc-pial_lh_area_parahippocampal	mm2	float	Area of parahippocampal in the left hemisphere generated by parcellation of the pial surface using Desikan-Killiany parcellation
aparc-pial_lh_area_paracentral	mm2	float	Area of paracentral in the left hemisphere generated by parcellation of the pial surface using Desikan-Killiany parcellation
aparc-pial_lh_area_parsopercularis	mm2	float	Area of parsopercularis in the left hemisphere generated by parcellation of the pial surface using Desikan-Killiany parcellation
aparc-pial_lh_area_parsorbitalis	mm2	float	Area of parsorbitalis in the left hemisphere generated by parcellation of the pial surface using Desikan-Killiany parcellation
aparc-pial_lh_area_parstriangularis	mm2	float	Area of parstriangularis in the left hemisphere generated by parcellation of the pial surface using Desikan-Killiany parcellation
aparc-pial_lh_area_pericalcarine	mm2	float	Area of pericalcarine in the left hemisphere generated by parcellation of the pial surface using Desikan-Killiany parcellation
aparc-pial_lh_area_postcentral	mm2	float	Area of postcentral in the left hemisphere generated by parcellation of the pial surface using Desikan-Killiany parcellation
aparc-pial_lh_area_posteriorcingulate	mm2	float	Area of posteriorcingulate in the left hemisphere generated by parcellation of the pial surface using Desikan-Killiany parcellation
aparc-pial_lh_area_precentral	mm2	float	Area of precentral in the left hemisphere generated by parcellation of the pial surface using Desikan-Killiany parcellation
aparc-pial_lh_area_precuneus	mm2	float	Area of precuneus in the left hemisphere generated by parcellation of the pial surface using Desikan-Killiany parcellation
aparc-pial_lh_area_rostralanteriorcingulate	mm2	float	Area of rostralanteriorcingulate in the left hemisphere generated by parcellation of the pial surface using Desikan-Killiany parcellation
aparc-pial_lh_area_rostralmiddlefrontal	mm2	float	Area of rostralmiddlefrontal in the left hemisphere generated by parcellation of the pial surface using Desikan-Killiany parcellation
aparc-pial_lh_area_superiorfrontal	mm2	float	Area of superiorfrontal in the left hemisphere generated by parcellation of the pial surface using Desikan-Killiany parcellation
aparc-pial_lh_area_superiorparietal	mm2	float	Area of superiorparietal in the left hemisphere generated by parcellation of the pial surface using Desikan-Killiany parcellation
aparc-pial_lh_area_superiortemporal	mm2	float	Area of superiortemporal in the left hemisphere generated by parcellation of the pial surface using Desikan-Killiany parcellation
aparc-pial_lh_area_supramarginal	mm2	float	Area of supramarginal in the left hemisphere generated by parcellation of the pial surface using Desikan-Killiany parcellation
aparc-pial_lh_area_frontalpole	mm2	float	Area of frontalpole in the left hemisphere generated by parcellation of the pial surface using Desikan-Killiany parcellation
aparc-pial_lh_area_transversetemporal	mm2	float	Area of transversetemporal in the left hemisphere generated by parcellation of the pial surface using Desikan-Killiany parcellation
aparc-pial_rh_area_TotalSurface	mm2	float	Area of TotalSurface in the right hemisphere generated by parcellation of the pial surface using Desikan-Killiany parcellation
aparc-pial_rh_area_bankssts	mm2	float	Area of bankssts in the right hemisphere generated by parcellation of the pial surface using Desikan-Killiany parcellation
aparc-pial_rh_area_caudalanteriorcingulate	mm2	float	Area of caudalanteriorcingulate in the right hemisphere generated by parcellation of the pial surface using Desikan-Killiany parcellation
aparc-pial_rh_area_caudalmiddlefrontal	mm2	float	Area of caudalmiddlefrontal in the right hemisphere generated by parcellation of the pial surface using Desikan-Killiany parcellation
aparc-pial_rh_area_cuneus	mm2	float	Area of cuneus in the right hemisphere generated by parcellation of the pial surface using Desikan-Killiany parcellation
aparc-pial_rh_area_entorhinal	mm2	float	Area of entorhinal in the right hemisphere generated by parcellation of the pial surface using Desikan-Killiany parcellation
aparc-pial_rh_area_fusiform	mm2	float	Area of fusiform in the right hemisphere generated by parcellation of the pial surface using Desikan-Killiany parcellation
aparc-pial_rh_area_inferiorparietal	mm2	float	Area of inferiorparietal in the right hemisphere generated by parcellation of the pial surface using Desikan-Killiany parcellation
aparc-pial_rh_area_inferiortemporal	mm2	float	Area of inferiortemporal in the right hemisphere generated by parcellation of the pial surface using Desikan-Killiany parcellation
aparc-pial_rh_area_isthmuscingulate	mm2	float	Area of isthmuscingulate in the right hemisphere generated by parcellation of the pial surface using Desikan-Killiany parcellation
aparc-pial_rh_area_lateraloccipital	mm2	float	Area of lateraloccipital in the right hemisphere generated by parcellation of the pial surface using Desikan-Killiany parcellation
aparc-pial_rh_area_lateralorbitofrontal	mm2	float	Area of lateralorbitofrontal in the right hemisphere generated by parcellation of the pial surface using Desikan-Killiany parcellation
aparc-pial_rh_area_lingual	mm2	float	Area of lingual in the right hemisphere generated by parcellation of the pial surface using Desikan-Killiany parcellation
aparc-pial_rh_area_medialorbitofrontal	mm2	float	Area of medialorbitofrontal in the right hemisphere generated by parcellation of the pial surface using Desikan-Killiany parcellation
aparc-pial_rh_area_middletemporal	mm2	float	Area of middletemporal in the right hemisphere generated by parcellation of the pial surface using Desikan-Killiany parcellation
aparc-pial_rh_area_parahippocampal	mm2	float	Area of parahippocampal in the right hemisphere generated by parcellation of the pial surface using Desikan-Killiany parcellation
aparc-pial_rh_area_paracentral	mm2	float	Area of paracentral in the right hemisphere generated by parcellation of the pial surface using Desikan-Killiany parcellation
aparc-pial_rh_area_parsopercularis	mm2	float	Area of parsopercularis in the right hemisphere generated by parcellation of the pial surface using Desikan-Killiany parcellation
aparc-pial_rh_area_parsorbitalis	mm2	float	Area of parsorbitalis in the right hemisphere generated by parcellation of the pial surface using Desikan-Killiany parcellation
aparc-pial_rh_area_parstriangularis	mm2	float	Area of parstriangularis in the right hemisphere generated by parcellation of the pial surface using Desikan-Killiany parcellation
aparc-pial_rh_area_pericalcarine	mm2	float	Area of pericalcarine in the right hemisphere generated by parcellation of the pial surface using Desikan-Killiany parcellation
aparc-pial_rh_area_postcentral	mm2	float	Area of postcentral in the right hemisphere generated by parcellation of the pial surface using Desikan-Killiany parcellation
aparc-pial_rh_area_posteriorcingulate	mm2	float	Area of posteriorcingulate in the right hemisphere generated by parcellation of the pial surface using Desikan-Killiany parcellation
aparc-pial_rh_area_precentral	mm2	float	Area of precentral in the right hemisphere generated by parcellation of the pial surface using Desikan-Killiany parcellation
aparc-pial_rh_area_precuneus	mm2	float	Area of precuneus in the right hemisphere generated by parcellation of the pial surface using Desikan-Killiany parcellation
aparc-pial_rh_area_rostralanteriorcingulate	mm2	float	Area of rostralanteriorcingulate in the right hemisphere generated by parcellation of the pial surface using Desikan-Killiany parcellation
aparc-pial_rh_area_rostralmiddlefrontal	mm2	float	Area of rostralmiddlefrontal in the right hemisphere generated by parcellation of the pial surface using Desikan-Killiany parcellation
aparc-pial_rh_area_superiorfrontal	mm2	float	Area of superiorfrontal in the right hemisphere generated by parcellation of the pial surface using Desikan-Killiany parcellation
aparc-pial_rh_area_superiorparietal	mm2	float	Area of superiorparietal in the right hemisphere generated by parcellation of the pial surface using Desikan-Killiany parcellation
aparc-pial_rh_area_superiortemporal	mm2	float	Area of superiortemporal in the right hemisphere generated by parcellation of the pial surface using Desikan-Killiany parcellation
aparc-pial_rh_area_supramarginal	mm2	float	Area of supramarginal in the right hemisphere generated by parcellation of the pial surface using Desikan-Killiany parcellation
aparc-pial_rh_area_frontalpole	mm2	float	Area of frontalpole in the right hemisphere generated by parcellation of the pial surface using Desikan-Killiany parcellation
aparc-pial_rh_area_transversetemporal	mm2	float	Area of transversetemporal in the right hemisphere generated by parcellation of the pial surface using Desikan-Killiany parcellation
wg_lh_intensity-contrast_unknown	AU	float	Grey-white contrast in unknown in the left hemisphere calculated as a percentage of the mean gray-white matter intensity from Desikan-Killiany parcellation
wg_lh_intensity-contrast_bankssts	AU	float	Grey-white contrast in bankssts in the left hemisphere calculated as a percentage of the mean gray-white matter intensity from Desikan-Killiany parcellation
wg_lh_intensity-contrast_caudalanteriorcingulate	AU	float	Grey-white contrast in caudalanteriorcingulate in the left hemisphere calculated as a percentage of the mean gray-white matter intensity from Desikan-Killiany parcellation
wg_lh_intensity-contrast_caudalmiddlefrontal	AU	float	Grey-white contrast in caudalmiddlefrontal in the left hemisphere calculated as a percentage of the mean gray-white matter intensity from Desikan-Killiany parcellation
wg_lh_intensity-contrast_cuneus	AU	float	Grey-white contrast in cuneus in the left hemisphere calculated as a percentage of the mean gray-white matter intensity from Desikan-Killiany parcellation
wg_lh_intensity-contrast_entorhinal	AU	float	Grey-white contrast in entorhinal in the left hemisphere calculated as a percentage of the mean gray-white matter intensity from Desikan-Killiany parcellation
wg_lh_intensity-contrast_fusiform	AU	float	Grey-white contrast in fusiform in the left hemisphere calculated as a percentage of the mean gray-white matter intensity from Desikan-Killiany parcellation
wg_lh_intensity-contrast_inferiorparietal	AU	float	Grey-white contrast in inferiorparietal in the left hemisphere calculated as a percentage of the mean gray-white matter intensity from Desikan-Killiany parcellation
wg_lh_intensity-contrast_inferiortemporal	AU	float	Grey-white contrast in inferiortemporal in the left hemisphere calculated as a percentage of the mean gray-white matter intensity from Desikan-Killiany parcellation
wg_lh_intensity-contrast_isthmuscingulate	AU	float	Grey-white contrast in isthmuscingulate in the left hemisphere calculated as a percentage of the mean gray-white matter intensity from Desikan-Killiany parcellation
wg_lh_intensity-contrast_lateraloccipital	AU	float	Grey-white contrast in lateraloccipital in the left hemisphere calculated as a percentage of the mean gray-white matter intensity from Desikan-Killiany parcellation
wg_lh_intensity-contrast_lateralorbitofrontal	AU	float	Grey-white contrast in lateralorbitofrontal in the left hemisphere calculated as a percentage of the mean gray-white matter intensity from Desikan-Killiany parcellation
wg_lh_intensity-contrast_lingual	AU	float	Grey-white contrast in lingual in the left hemisphere calculated as a percentage of the mean gray-white matter intensity from Desikan-Killiany parcellation
wg_lh_intensity-contrast_medialorbitofrontal	AU	float	Grey-white contrast in medialorbitofrontal in the left hemisphere calculated as a percentage of the mean gray-white matter intensity from Desikan-Killiany parcellation
wg_lh_intensity-contrast_middletemporal	AU	float	Grey-white contrast in middletemporal in the left hemisphere calculated as a percentage of the mean gray-white matter intensity from Desikan-Killiany parcellation
wg_lh_intensity-contrast_parahippocampal	AU	float	Grey-white contrast in parahippocampal in the left hemisphere calculated as a percentage of the mean gray-white matter intensity from Desikan-Killiany parcellation
wg_lh_intensity-contrast_paracentral	AU	float	Grey-white contrast in paracentral in the left hemisphere calculated as a percentage of the mean gray-white matter intensity from Desikan-Killiany parcellation
wg_lh_intensity-contrast_parsopercularis	AU	float	Grey-white contrast in parsopercularis in the left hemisphere calculated as a percentage of the mean gray-white matter intensity from Desikan-Killiany parcellation
wg_lh_intensity-contrast_parsorbitalis	AU	float	Grey-white contrast in parsorbitalis in the left hemisphere calculated as a percentage of the mean gray-white matter intensity from Desikan-Killiany parcellation
wg_lh_intensity-contrast_parstriangularis	AU	float	Grey-white contrast in parstriangularis in the left hemisphere calculated as a percentage of the mean gray-white matter intensity from Desikan-Killiany parcellation
wg_lh_intensity-contrast_pericalcarine	AU	float	Grey-white contrast in pericalcarine in the left hemisphere calculated as a percentage of the mean gray-white matter intensity from Desikan-Killiany parcellation
wg_lh_intensity-contrast_postcentral	AU	float	Grey-white contrast in postcentral in the left hemisphere calculated as a percentage of the mean gray-white matter intensity from Desikan-Killiany parcellation
wg_lh_intensity-contrast_posteriorcingulate	AU	float	Grey-white contrast in posteriorcingulate in the left hemisphere calculated as a percentage of the mean gray-white matter intensity from Desikan-Killiany parcellation
wg_lh_intensity-contrast_precentral	AU	float	Grey-white contrast in precentral in the left hemisphere calculated as a percentage of the mean gray-white matter intensity from Desikan-Killiany parcellation
wg_lh_intensity-contrast_precuneus	AU	float	Grey-white contrast in precuneus in the left hemisphere calculated as a percentage of the mean gray-white matter intensity from Desikan-Killiany parcellation
wg_lh_intensity-contrast_rostralanteriorcingulate	AU	float	Grey-white contrast in rostralanteriorcingulate in the left hemisphere calculated as a percentage of the mean gray-white matter intensity from Desikan-Killiany parcellation
wg_lh_intensity-contrast_rostralmiddlefrontal	AU	float	Grey-white contrast in rostralmiddlefrontal in the left hemisphere calculated as a percentage of the mean gray-white matter intensity from Desikan-Killiany parcellation
wg_lh_intensity-contrast_superiorfrontal	AU	float	Grey-white contrast in superiorfrontal in the left hemisphere calculated as a percentage of the mean gray-white matter intensity from Desikan-Killiany parcellation
wg_lh_intensity-contrast_superiorparietal	AU	float	Grey-white contrast in superiorparietal in the left hemisphere calculated as a percentage of the mean gray-white matter intensity from Desikan-Killiany parcellation
wg_lh_intensity-contrast_superiortemporal	AU	float	Grey-white contrast in superiortemporal in the left hemisphere calculated as a percentage of the mean gray-white matter intensity from Desikan-Killiany parcellation
wg_lh_intensity-contrast_supramarginal	AU	float	Grey-white contrast in supramarginal in the left hemisphere calculated as a percentage of the mean gray-white matter intensity from Desikan-Killiany parcellation
wg_lh_intensity-contrast_frontalpole	AU	float	Grey-white contrast in frontalpole in the left hemisphere calculated as a percentage of the mean gray-white matter intensity from Desikan-Killiany parcellation
wg_lh_intensity-contrast_temporalpole	AU	float	Grey-white contrast in temporalpole in the left hemisphere calculated as a percentage of the mean gray-white matter intensity from Desikan-Killiany parcellation
wg_lh_intensity-contrast_transversetemporal	AU	float	Grey-white contrast in transversetemporal in the left hemisphere calculated as a percentage of the mean gray-white matter intensity from Desikan-Killiany parcellation
wg_lh_intensity-contrast_insula	AU	float	Grey-white contrast in insula in the left hemisphere calculated as a percentage of the mean gray-white matter intensity from Desikan-Killiany parcellation
wg_rh_intensity-contrast_unknown	AU	float	Grey-white contrast in unknown in the right hemisphere calculated as a percentage of the mean gray-white matter intensity from Desikan-Killiany parcellation
wg_rh_intensity-contrast_bankssts	AU	float	Grey-white contrast in bankssts in the right hemisphere calculated as a percentage of the mean gray-white matter intensity from Desikan-Killiany parcellation
wg_rh_intensity-contrast_caudalanteriorcingulate	AU	float	Grey-white contrast in caudalanteriorcingulate in the right hemisphere calculated as a percentage of the mean gray-white matter intensity from Desikan-Killiany parcellation
wg_rh_intensity-contrast_caudalmiddlefrontal	AU	float	Grey-white contrast in caudalmiddlefrontal in the right hemisphere calculated as a percentage of the mean gray-white matter intensity from Desikan-Killiany parcellation
wg_rh_intensity-contrast_cuneus	AU	float	Grey-white contrast in cuneus in the right hemisphere calculated as a percentage of the mean gray-white matter intensity from Desikan-Killiany parcellation
wg_rh_intensity-contrast_entorhinal	AU	float	Grey-white contrast in entorhinal in the right hemisphere calculated as a percentage of the mean gray-white matter intensity from Desikan-Killiany parcellation
wg_rh_intensity-contrast_fusiform	AU	float	Grey-white contrast in fusiform in the right hemisphere calculated as a percentage of the mean gray-white matter intensity from Desikan-Killiany parcellation
wg_rh_intensity-contrast_inferiorparietal	AU	float	Grey-white contrast in inferiorparietal in the right hemisphere calculated as a percentage of the mean gray-white matter intensity from Desikan-Killiany parcellation
wg_rh_intensity-contrast_inferiortemporal	AU	float	Grey-white contrast in inferiortemporal in the right hemisphere calculated as a percentage of the mean gray-white matter intensity from Desikan-Killiany parcellation
wg_rh_intensity-contrast_isthmuscingulate	AU	float	Grey-white contrast in isthmuscingulate in the right hemisphere calculated as a percentage of the mean gray-white matter intensity from Desikan-Killiany parcellation
wg_rh_intensity-contrast_lateraloccipital	AU	float	Grey-white contrast in lateraloccipital in the right hemisphere calculated as a percentage of the mean gray-white matter intensity from Desikan-Killiany parcellation
wg_rh_intensity-contrast_lateralorbitofrontal	AU	float	Grey-white contrast in lateralorbitofrontal in the right hemisphere calculated as a percentage of the mean gray-white matter intensity from Desikan-Killiany parcellation
wg_rh_intensity-contrast_lingual	AU	float	Grey-white contrast in lingual in the right hemisphere calculated as a percentage of the mean gray-white matter intensity from Desikan-Killiany parcellation
wg_rh_intensity-contrast_medialorbitofrontal	AU	float	Grey-white contrast in medialorbitofrontal in the right hemisphere calculated as a percentage of the mean gray-white matter intensity from Desikan-Killiany parcellation
wg_rh_intensity-contrast_middletemporal	AU	float	Grey-white contrast in middletemporal in the right hemisphere calculated as a percentage of the mean gray-white matter intensity from Desikan-Killiany parcellation
wg_rh_intensity-contrast_parahippocampal	AU	float	Grey-white contrast in parahippocampal in the right hemisphere calculated as a percentage of the mean gray-white matter intensity from Desikan-Killiany parcellation
wg_rh_intensity-contrast_paracentral	AU	float	Grey-white contrast in paracentral in the right hemisphere calculated as a percentage of the mean gray-white matter intensity from Desikan-Killiany parcellation
wg_rh_intensity-contrast_parsopercularis	AU	float	Grey-white contrast in parsopercularis in the right hemisphere calculated as a percentage of the mean gray-white matter intensity from Desikan-Killiany parcellation
wg_rh_intensity-contrast_parsorbitalis	AU	float	Grey-white contrast in parsorbitalis in the right hemisphere calculated as a percentage of the mean gray-white matter intensity from Desikan-Killiany parcellation
wg_rh_intensity-contrast_parstriangularis	AU	float	Grey-white contrast in parstriangularis in the right hemisphere calculated as a percentage of the mean gray-white matter intensity from Desikan-Killiany parcellation
wg_rh_intensity-contrast_pericalcarine	AU	float	Grey-white contrast in pericalcarine in the right hemisphere calculated as a percentage of the mean gray-white matter intensity from Desikan-Killiany parcellation
wg_rh_intensity-contrast_postcentral	AU	float	Grey-white contrast in postcentral in the right hemisphere calculated as a percentage of the mean gray-white matter intensity from Desikan-Killiany parcellation
wg_rh_intensity-contrast_posteriorcingulate	AU	float	Grey-white contrast in posteriorcingulate in the right hemisphere calculated as a percentage of the mean gray-white matter intensity from Desikan-Killiany parcellation
wg_rh_intensity-contrast_precentral	AU	float	Grey-white contrast in precentral in the right hemisphere calculated as a percentage of the mean gray-white matter intensity from Desikan-Killiany parcellation
wg_rh_intensity-contrast_precuneus	AU	float	Grey-white contrast in precuneus in the right hemisphere calculated as a percentage of the mean gray-white matter intensity from Desikan-Killiany parcellation
wg_rh_intensity-contrast_rostralanteriorcingulate	AU	float	Grey-white contrast in rostralanteriorcingulate in the right hemisphere calculated as a percentage of the mean gray-white matter intensity from Desikan-Killiany parcellation
wg_rh_intensity-contrast_rostralmiddlefrontal	AU	float	Grey-white contrast in rostralmiddlefrontal in the right hemisphere calculated as a percentage of the mean gray-white matter intensity from Desikan-Killiany parcellation
wg_rh_intensity-contrast_superiorfrontal	AU	float	Grey-white contrast in superiorfrontal in the right hemisphere calculated as a percentage of the mean gray-white matter intensity from Desikan-Killiany parcellation
wg_rh_intensity-contrast_superiorparietal	AU	float	Grey-white contrast in superiorparietal in the right hemisphere calculated as a percentage of the mean gray-white matter intensity from Desikan-Killiany parcellation
wg_rh_intensity-contrast_superiortemporal	AU	float	Grey-white contrast in superiortemporal in the right hemisphere calculated as a percentage of the mean gray-white matter intensity from Desikan-Killiany parcellation
wg_rh_intensity-contrast_supramarginal	AU	float	Grey-white contrast in supramarginal in the right hemisphere calculated as a percentage of the mean gray-white matter intensity from Desikan-Killiany parcellation
wg_rh_intensity-contrast_frontalpole	AU	float	Grey-white contrast in frontalpole in the right hemisphere calculated as a percentage of the mean gray-white matter intensity from Desikan-Killiany parcellation
wg_rh_intensity-contrast_temporalpole	AU	float	Grey-white contrast in temporalpole in the right hemisphere calculated as a percentage of the mean gray-white matter intensity from Desikan-Killiany parcellation
wg_rh_intensity-contrast_transversetemporal	AU	float	Grey-white contrast in transversetemporal in the right hemisphere calculated as a percentage of the mean gray-white matter intensity from Desikan-Killiany parcellation
wg_rh_intensity-contrast_insula	AU	float	Grey-white contrast in insula in the right hemisphere calculated as a percentage of the mean gray-white matter intensity from Desikan-Killiany parcellation
BA-exvivo_lh_area_BA1	mm2	float	Area of BA1 in the left hemisphere generated by parcellation of the white surface using BA_exvivo parcellation
BA-exvivo_lh_area_BA2	mm2	float	Area of BA2 in the left hemisphere generated by parcellation of the white surface using BA_exvivo parcellation
BA-exvivo_lh_area_BA3a	mm2	float	Area of BA3a in the left hemisphere generated by parcellation of the white surface using BA_exvivo parcellation
BA-exvivo_lh_area_BA3b	mm2	float	Area of BA3b in the left hemisphere generated by parcellation of the white surface using BA_exvivo parcellation
BA-exvivo_lh_area_BA4a	mm2	float	Area of BA4a in the left hemisphere generated by parcellation of the white surface using BA_exvivo parcellation
BA-exvivo_lh_area_BA4p	mm2	float	Area of BA4p in the left hemisphere generated by parcellation of the white surface using BA_exvivo parcellation
BA-exvivo_lh_area_BA6	mm2	float	Area of BA6 in the left hemisphere generated by parcellation of the white surface using BA_exvivo parcellation
BA-exvivo_lh_area_BA44	mm2	float	Area of BA44 in the left hemisphere generated by parcellation of the white surface using BA_exvivo parcellation
BA-exvivo_lh_area_BA45	mm2	float	Area of BA45 in the left hemisphere generated by parcellation of the white surface using BA_exvivo parcellation
BA-exvivo_lh_area_V1	mm2	float	Area of V1 in the left hemisphere generated by parcellation of the white surface using BA_exvivo parcellation
BA-exvivo_lh_area_V2	mm2	float	Area of V2 in the left hemisphere generated by parcellation of the white surface using BA_exvivo parcellation
BA-exvivo_lh_area_MT	mm2	float	Area of MT in the left hemisphere generated by parcellation of the white surface using BA_exvivo parcellation
BA-exvivo_lh_area_perirhinal	mm2	float	Area of perirhinal in the left hemisphere generated by parcellation of the white surface using BA_exvivo parcellation
BA-exvivo_lh_area_entorhinal	mm2	float	Area of entorhinal in the left hemisphere generated by parcellation of the white surface using BA_exvivo parcellation
BA-exvivo_lh_thickness_BA1	mm	float	Mean thickness of BA1 in the left hemisphere generated by parcellation of the white surface using BA_exvivo parcellation
BA-exvivo_lh_thickness_BA2	mm	float	Mean thickness of BA2 in the left hemisphere generated by parcellation of the white surface using BA_exvivo parcellation
BA-exvivo_lh_thickness_BA3a	mm	float	Mean thickness of BA3a in the left hemisphere generated by parcellation of the white surface using BA_exvivo parcellation
BA-exvivo_lh_thickness_BA3b	mm	float	Mean thickness of BA3b in the left hemisphere generated by parcellation of the white surface using BA_exvivo parcellation
BA-exvivo_lh_thickness_BA4a	mm	float	Mean thickness of BA4a in the left hemisphere generated by parcellation of the white surface using BA_exvivo parcellation
BA-exvivo_lh_thickness_BA4p	mm	float	Mean thickness of BA4p in the left hemisphere generated by parcellation of the white surface using BA_exvivo parcellation
BA-exvivo_lh_thickness_BA6	mm	float	Mean thickness of BA6 in the left hemisphere generated by parcellation of the white surface using BA_exvivo parcellation
BA-exvivo_lh_thickness_BA44	mm	float	Mean thickness of BA44 in the left hemisphere generated by parcellation of the white surface using BA_exvivo parcellation
BA-exvivo_lh_thickness_BA45	mm	float	Mean thickness of BA45 in the left hemisphere generated by parcellation of the white surface using BA_exvivo parcellation
BA-exvivo_lh_thickness_V1	mm	float	Mean thickness of V1 in the left hemisphere generated by parcellation of the white surface using BA_exvivo parcellation
BA-exvivo_lh_thickness_V2	mm	float	Mean thickness of V2 in the left hemisphere generated by parcellation of the white surface using BA_exvivo parcellation
BA-exvivo_lh_thickness_MT	mm	float	Mean thickness of MT in the left hemisphere generated by parcellation of the white surface using BA_exvivo parcellation
BA-exvivo_lh_thickness_perirhinal	mm	float	Mean thickness of perirhinal in the left hemisphere generated by parcellation of the white surface using BA_exvivo parcellation
BA-exvivo_lh_thickness_entorhinal	mm	float	Mean thickness of entorhinal in the left hemisphere generated by parcellation of the white surface using BA_exvivo parcellation
BA-exvivo_lh_volume_BA1	mm3	float	Volume of BA1 in the left hemisphere generated by parcellation of the white surface using BA_exvivo parcellation
BA-exvivo_lh_volume_BA2	mm3	float	Volume of BA2 in the left hemisphere generated by parcellation of the white surface using BA_exvivo parcellation
BA-exvivo_lh_volume_BA3a	mm3	float	Volume of BA3a in the left hemisphere generated by parcellation of the white surface using BA_exvivo parcellation
BA-exvivo_lh_volume_BA3b	mm3	float	Volume of BA3b in the left hemisphere generated by parcellation of the white surface using BA_exvivo parcellation
BA-exvivo_lh_volume_BA4a	mm3	float	Volume of BA4a in the left hemisphere generated by parcellation of the white surface using BA_exvivo parcellation
BA-exvivo_lh_volume_BA4p	mm3	float	Volume of BA4p in the left hemisphere generated by parcellation of the white surface using BA_exvivo parcellation
BA-exvivo_lh_volume_BA6	mm3	float	Volume of BA6 in the left hemisphere generated by parcellation of the white surface using BA_exvivo parcellation
BA-exvivo_lh_volume_BA44	mm3	float	Volume of BA44 in the left hemisphere generated by parcellation of the white surface using BA_exvivo parcellation
BA-exvivo_lh_volume_BA45	mm3	float	Volume of BA45 in the left hemisphere generated by parcellation of the white surface using BA_exvivo parcellation
BA-exvivo_lh_volume_V1	mm3	float	Volume of V1 in the left hemisphere generated by parcellation of the white surface using BA_exvivo parcellation
BA-exvivo_lh_volume_V2	mm3	float	Volume of V2 in the left hemisphere generated by parcellation of the white surface using BA_exvivo parcellation
BA-exvivo_lh_volume_MT	mm3	float	Volume of MT in the left hemisphere generated by parcellation of the white surface using BA_exvivo parcellation
BA-exvivo_lh_volume_perirhinal	mm3	float	Volume of perirhinal in the left hemisphere generated by parcellation of the white surface using BA_exvivo parcellation
BA-exvivo_lh_volume_entorhinal	mm3	float	Volume of entorhinal in the left hemisphere generated by parcellation of the white surface using BA_exvivo parcellation
BA-exvivo_rh_area_BA1	mm2	float	Area of BA1 in the right hemisphere generated by parcellation of the white surface using BA_exvivo parcellation
BA-exvivo_rh_area_BA2	mm2	float	Area of BA2 in the right hemisphere generated by parcellation of the white surface using BA_exvivo parcellation
BA-exvivo_rh_area_BA3a	mm2	float	Area of BA3a in the right hemisphere generated by parcellation of the white surface using BA_exvivo parcellation
BA-exvivo_rh_area_BA3b	mm2	float	Area of BA3b in the right hemisphere generated by parcellation of the white surface using BA_exvivo parcellation
BA-exvivo_rh_area_BA4a	mm2	float	Area of BA4a in the right hemisphere generated by parcellation of the white surface using BA_exvivo parcellation
BA-exvivo_rh_area_BA4p	mm2	float	Area of BA4p in the right hemisphere generated by parcellation of the white surface using BA_exvivo parcellation
BA-exvivo_rh_area_BA6	mm2	float	Area of BA6 in the right hemisphere generated by parcellation of the white surface using BA_exvivo parcellation
BA-exvivo_rh_area_BA44	mm2	float	Area of BA44 in the right hemisphere generated by parcellation of the white surface using BA_exvivo parcellation
BA-exvivo_rh_area_BA45	mm2	float	Area of BA45 in the right hemisphere generated by parcellation of the white surface using BA_exvivo parcellation
BA-exvivo_rh_area_V1	mm2	float	Area of V1 in the right hemisphere generated by parcellation of the white surface using BA_exvivo parcellation
BA-exvivo_rh_area_V2	mm2	float	Area of V2 in the right hemisphere generated by parcellation of the white surface using BA_exvivo parcellation
BA-exvivo_rh_area_MT	mm2	float	Area of MT in the right hemisphere generated by parcellation of the white surface using BA_exvivo parcellation
BA-exvivo_rh_area_perirhinal	mm2	float	Area of perirhinal in the right hemisphere generated by parcellation of the white surface using BA_exvivo parcellation
BA-exvivo_rh_area_entorhinal	mm2	float	Area of entorhinal in the right hemisphere generated by parcellation of the white surface using BA_exvivo parcellation
BA-exvivo_rh_thickness_BA1	mm	float	Mean thickness of BA1 in the right hemisphere generated by parcellation of the white surface using BA_exvivo parcellation
BA-exvivo_rh_thickness_BA2	mm	float	Mean thickness of BA2 in the right hemisphere generated by parcellation of the white surface using BA_exvivo parcellation
BA-exvivo_rh_thickness_BA3a	mm	float	Mean thickness of BA3a in the right hemisphere generated by parcellation of the white surface using BA_exvivo parcellation
BA-exvivo_rh_thickness_BA3b	mm	float	Mean thickness of BA3b in the right hemisphere generated by parcellation of the white surface using BA_exvivo parcellation
BA-exvivo_rh_thickness_BA4a	mm	float	Mean thickness of BA4a in the right hemisphere generated by parcellation of the white surface using BA_exvivo parcellation
BA-exvivo_rh_thickness_BA4p	mm	float	Mean thickness of BA4p in the right hemisphere generated by parcellation of the white surface using BA_exvivo parcellation
BA-exvivo_rh_thickness_BA6	mm	float	Mean thickness of BA6 in the right hemisphere generated by parcellation of the white surface using BA_exvivo parcellation
BA-exvivo_rh_thickness_BA44	mm	float	Mean thickness of BA44 in the right hemisphere generated by parcellation of the white surface using BA_exvivo parcellation
BA-exvivo_rh_thickness_BA45	mm	float	Mean thickness of BA45 in the right hemisphere generated by parcellation of the white surface using BA_exvivo parcellation
BA-exvivo_rh_thickness_V1	mm	float	Mean thickness of V1 in the right hemisphere generated by parcellation of the white surface using BA_exvivo parcellation
BA-exvivo_rh_thickness_V2	mm	float	Mean thickness of V2 in the right hemisphere generated by parcellation of the white surface using BA_exvivo parcellation
BA-exvivo_rh_thickness_MT	mm	float	Mean thickness of MT in the right hemisphere generated by parcellation of the white surface using BA_exvivo parcellation
BA-exvivo_rh_thickness_perirhinal	mm	float	Mean thickness of perirhinal in the right hemisphere generated by parcellation of the white surface using BA_exvivo parcellation
BA-exvivo_rh_thickness_entorhinal	mm	float	Mean thickness of entorhinal in the right hemisphere generated by parcellation of the white surface using BA_exvivo parcellation
BA-exvivo_rh_volume_BA1	mm3	float	Volume of BA1 in the right hemisphere generated by parcellation of the white surface using BA_exvivo parcellation
BA-exvivo_rh_volume_BA2	mm3	float	Volume of BA2 in the right hemisphere generated by parcellation of the white surface using BA_exvivo parcellation
BA-exvivo_rh_volume_BA3a	mm3	float	Volume of BA3a in the right hemisphere generated by parcellation of the white surface using BA_exvivo parcellation
BA-exvivo_rh_volume_BA3b	mm3	float	Volume of BA3b in the right hemisphere generated by parcellation of the white surface using BA_exvivo parcellation
BA-exvivo_rh_volume_BA4a	mm3	float	Volume of BA4a in the right hemisphere generated by parcellation of the white surface using BA_exvivo parcellation
BA-exvivo_rh_volume_BA4p	mm3	float	Volume of BA4p in the right hemisphere generated by parcellation of the white surface using BA_exvivo parcellation
BA-exvivo_rh_volume_BA6	mm3	float	Volume of BA6 in the right hemisphere generated by parcellation of the white surface using BA_exvivo parcellation
BA-exvivo_rh_volume_BA44	mm3	float	Volume of BA44 in the right hemisphere generated by parcellation of the white surface using BA_exvivo parcellation
BA-exvivo_rh_volume_BA45	mm3	float	Volume of BA45 in the right hemisphere generated by parcellation of the white surface using BA_exvivo parcellation
BA-exvivo_rh_volume_V1	mm3	float	Volume of V1 in the right hemisphere generated by parcellation of the white surface using BA_exvivo parcellation
BA-exvivo_rh_volume_V2	mm3	float	Volume of V2 in the right hemisphere generated by parcellation of the white surface using BA_exvivo parcellation
BA-exvivo_rh_volume_MT	mm3	float	Volume of MT in the right hemisphere generated by parcellation of the white surface using BA_exvivo parcellation
BA-exvivo_rh_volume_perirhinal	mm3	float	Volume of perirhinal in the right hemisphere generated by parcellation of the white surface using BA_exvivo parcellation
BA-exvivo_rh_volume_entorhinal	mm3	float	Volume of entorhinal in the right hemisphere generated by parcellation of the white surface using BA_exvivo parcellation
aparc-DKTatlas_lh_area_caudalanteriorcingulate	mm2	float	Area of caudalanteriorcingulate in the left hemisphere generated by parcellation of the white surface using DKT parcellation
aparc-DKTatlas_lh_area_caudalmiddlefrontal	mm2	float	Area of caudalmiddlefrontal in the left hemisphere generated by parcellation of the white surface using DKT parcellation
aparc-DKTatlas_lh_area_cuneus	mm2	float	Area of cuneus in the left hemisphere generated by parcellation of the white surface using DKT parcellation
aparc-DKTatlas_lh_area_entorhinal	mm2	float	Area of entorhinal in the left hemisphere generated by parcellation of the white surface using DKT parcellation
aparc-DKTatlas_lh_area_fusiform	mm2	float	Area of fusiform in the left hemisphere generated by parcellation of the white surface using DKT parcellation
aparc-DKTatlas_lh_area_inferiorparietal	mm2	float	Area of inferiorparietal in the left hemisphere generated by parcellation of the white surface using DKT parcellation
aparc-DKTatlas_lh_area_inferiortemporal	mm2	float	Area of inferiortemporal in the left hemisphere generated by parcellation of the white surface using DKT parcellation
aparc-DKTatlas_lh_area_isthmuscingulate	mm2	float	Area of isthmuscingulate in the left hemisphere generated by parcellation of the white surface using DKT parcellation
aparc-DKTatlas_lh_area_lateraloccipital	mm2	float	Area of lateraloccipital in the left hemisphere generated by parcellation of the white surface using DKT parcellation
aparc-DKTatlas_lh_area_lateralorbitofrontal	mm2	float	Area of lateralorbitofrontal in the left hemisphere generated by parcellation of the white surface using DKT parcellation
aparc-DKTatlas_lh_area_lingual	mm2	float	Area of lingual in the left hemisphere generated by parcellation of the white surface using DKT parcellation
aparc-DKTatlas_lh_area_medialorbitofrontal	mm2	float	Area of medialorbitofrontal in the left hemisphere generated by parcellation of the white surface using DKT parcellation
aparc-DKTatlas_lh_area_middletemporal	mm2	float	Area of middletemporal in the left hemisphere generated by parcellation of the white surface using DKT parcellation
aparc-DKTatlas_lh_area_parahippocampal	mm2	float	Area of parahippocampal in the left hemisphere generated by parcellation of the white surface using DKT parcellation
aparc-DKTatlas_lh_area_paracentral	mm2	float	Area of paracentral in the left hemisphere generated by parcellation of the white surface using DKT parcellation
aparc-DKTatlas_lh_area_parsopercularis	mm2	float	Area of parsopercularis in the left hemisphere generated by parcellation of the white surface using DKT parcellation
aparc-DKTatlas_lh_area_parsorbitalis	mm2	float	Area of parsorbitalis in the left hemisphere generated by parcellation of the white surface using DKT parcellation
aparc-DKTatlas_lh_area_parstriangularis	mm2	float	Area of parstriangularis in the left hemisphere generated by parcellation of the white surface using DKT parcellation
aparc-DKTatlas_lh_area_pericalcarine	mm2	float	Area of pericalcarine in the left hemisphere generated by parcellation of the white surface using DKT parcellation
aparc-DKTatlas_lh_area_postcentral	mm2	float	Area of postcentral in the left hemisphere generated by parcellation of the white surface using DKT parcellation
aparc-DKTatlas_lh_area_posteriorcingulate	mm2	float	Area of posteriorcingulate in the left hemisphere generated by parcellation of the white surface using DKT parcellation
aparc-DKTatlas_lh_area_precentral	mm2	float	Area of precentral in the left hemisphere generated by parcellation of the white surface using DKT parcellation
aparc-DKTatlas_lh_area_precuneus	mm2	float	Area of precuneus in the left hemisphere generated by parcellation of the white surface using DKT parcellation
aparc-DKTatlas_lh_area_rostralanteriorcingulate	mm2	float	Area of rostralanteriorcingulate in the left hemisphere generated by parcellation of the white surface using DKT parcellation
aparc-DKTatlas_lh_area_rostralmiddlefrontal	mm2	float	Area of rostralmiddlefrontal in the left hemisphere generated by parcellation of the white surface using DKT parcellation
aparc-DKTatlas_lh_area_superiorfrontal	mm2	float	Area of superiorfrontal in the left hemisphere generated by parcellation of the white surface using DKT parcellation
aparc-DKTatlas_lh_area_superiorparietal	mm2	float	Area of superiorparietal in the left hemisphere generated by parcellation of the white surface using DKT parcellation
aparc-DKTatlas_lh_area_superiortemporal	mm2	float	Area of superiortemporal in the left hemisphere generated by parcellation of the white surface using DKT parcellation
aparc-DKTatlas_lh_area_supramarginal	mm2	float	Area of supramarginal in the left hemisphere generated by parcellation of the white surface using DKT parcellation
aparc-DKTatlas_lh_area_transversetemporal	mm2	float	Area of transversetemporal in the left hemisphere generated by parcellation of the white surface using DKT parcellation
aparc-DKTatlas_lh_area_insula	mm2	float	Area of insula in the left hemisphere generated by parcellation of the white surface using DKT parcellation
aparc-DKTatlas_lh_thickness_caudalanteriorcingulate	mm	float	Mean thickness of caudalanteriorcingulate in the left hemisphere generated by parcellation of the white surface using DKT parcellation
aparc-DKTatlas_lh_thickness_caudalmiddlefrontal	mm	float	Mean thickness of caudalmiddlefrontal in the left hemisphere generated by parcellation of the white surface using DKT parcellation
aparc-DKTatlas_lh_thickness_cuneus	mm	float	Mean thickness of cuneus in the left hemisphere generated by parcellation of the white surface using DKT parcellation
aparc-DKTatlas_lh_thickness_entorhinal	mm	float	Mean thickness of entorhinal in the left hemisphere generated by parcellation of the white surface using DKT parcellation
aparc-DKTatlas_lh_thickness_fusiform	mm	float	Mean thickness of fusiform in the left hemisphere generated by parcellation of the white surface using DKT parcellation
aparc-DKTatlas_lh_thickness_inferiorparietal	mm	float	Mean thickness of inferiorparietal in the left hemisphere generated by parcellation of the white surface using DKT parcellation
aparc-DKTatlas_lh_thickness_inferiortemporal	mm	float	Mean thickness of inferiortemporal in the left hemisphere generated by parcellation of the white surface using DKT parcellation
aparc-DKTatlas_lh_thickness_isthmuscingulate	mm	float	Mean thickness of isthmuscingulate in the left hemisphere generated by parcellation of the white surface using DKT parcellation
aparc-DKTatlas_lh_thickness_lateraloccipital	mm	float	Mean thickness of lateraloccipital in the left hemisphere generated by parcellation of the white surface using DKT parcellation
aparc-DKTatlas_lh_thickness_lateralorbitofrontal	mm	float	Mean thickness of lateralorbitofrontal in the left hemisphere generated by parcellation of the white surface using DKT parcellation
aparc-DKTatlas_lh_thickness_lingual	mm	float	Mean thickness of lingual in the left hemisphere generated by parcellation of the white surface using DKT parcellation
aparc-DKTatlas_lh_thickness_medialorbitofrontal	mm	float	Mean thickness of medialorbitofrontal in the left hemisphere generated by parcellation of the white surface using DKT parcellation
aparc-DKTatlas_lh_thickness_middletemporal	mm	float	Mean thickness of middletemporal in the left hemisphere generated by parcellation of the white surface using DKT parcellation
aparc-DKTatlas_lh_thickness_parahippocampal	mm	float	Mean thickness of parahippocampal in the left hemisphere generated by parcellation of the white surface using DKT parcellation
aparc-DKTatlas_lh_thickness_paracentral	mm	float	Mean thickness of paracentral in the left hemisphere generated by parcellation of the white surface using DKT parcellation
aparc-DKTatlas_lh_thickness_parsopercularis	mm	float	Mean thickness of parsopercularis in the left hemisphere generated by parcellation of the white surface using DKT parcellation
aparc-DKTatlas_lh_thickness_parsorbitalis	mm	float	Mean thickness of parsorbitalis in the left hemisphere generated by parcellation of the white surface using DKT parcellation
aparc-DKTatlas_lh_thickness_parstriangularis	mm	float	Mean thickness of parstriangularis in the left hemisphere generated by parcellation of the white surface using DKT parcellation
aparc-DKTatlas_lh_thickness_pericalcarine	mm	float	Mean thickness of pericalcarine in the left hemisphere generated by parcellation of the white surface using DKT parcellation
aparc-DKTatlas_lh_thickness_postcentral	mm	float	Mean thickness of postcentral in the left hemisphere generated by parcellation of the white surface using DKT parcellation
aparc-DKTatlas_lh_thickness_posteriorcingulate	mm	float	Mean thickness of posteriorcingulate in the left hemisphere generated by parcellation of the white surface using DKT parcellation
aparc-DKTatlas_lh_thickness_precentral	mm	float	Mean thickness of precentral in the left hemisphere generated by parcellation of the white surface using DKT parcellation
aparc-DKTatlas_lh_thickness_precuneus	mm	float	Mean thickness of precuneus in the left hemisphere generated by parcellation of the white surface using DKT parcellation
aparc-DKTatlas_lh_thickness_rostralanteriorcingulate	mm	float	Mean thickness of rostralanteriorcingulate in the left hemisphere generated by parcellation of the white surface using DKT parcellation
aparc-DKTatlas_lh_thickness_rostralmiddlefrontal	mm	float	Mean thickness of rostralmiddlefrontal in the left hemisphere generated by parcellation of the white surface using DKT parcellation
aparc-DKTatlas_lh_thickness_superiorfrontal	mm	float	Mean thickness of superiorfrontal in the left hemisphere generated by parcellation of the white surface using DKT parcellation
aparc-DKTatlas_lh_thickness_superiorparietal	mm	float	Mean thickness of superiorparietal in the left hemisphere generated by parcellation of the white surface using DKT parcellation
aparc-DKTatlas_lh_thickness_superiortemporal	mm	float	Mean thickness of superiortemporal in the left hemisphere generated by parcellation of the white surface using DKT parcellation
aparc-DKTatlas_lh_thickness_supramarginal	mm	float	Mean thickness of supramarginal in the left hemisphere generated by parcellation of the white surface using DKT parcellation
aparc-DKTatlas_lh_thickness_transversetemporal	mm	float	Mean thickness of transversetemporal in the left hemisphere generated by parcellation of the white surface using DKT parcellation
aparc-DKTatlas_lh_thickness_insula	mm	float	Mean thickness of insula in the left hemisphere generated by parcellation of the white surface using DKT parcellation
aparc-DKTatlas_lh_volume_caudalanteriorcingulate	mm3	float	Volume of caudalanteriorcingulate in the left hemisphere generated by parcellation of the white surface using DKT parcellation
aparc-DKTatlas_lh_volume_caudalmiddlefrontal	mm3	float	Volume of caudalmiddlefrontal in the left hemisphere generated by parcellation of the white surface using DKT parcellation
aparc-DKTatlas_lh_volume_cuneus	mm3	float	Volume of cuneus in the left hemisphere generated by parcellation of the white surface using DKT parcellation
aparc-DKTatlas_lh_volume_entorhinal	mm3	float	Volume of entorhinal in the left hemisphere generated by parcellation of the white surface using DKT parcellation
aparc-DKTatlas_lh_volume_fusiform	mm3	float	Volume of fusiform in the left hemisphere generated by parcellation of the white surface using DKT parcellation
aparc-DKTatlas_lh_volume_inferiorparietal	mm3	float	Volume of inferiorparietal in the left hemisphere generated by parcellation of the white surface using DKT parcellation
aparc-DKTatlas_lh_volume_inferiortemporal	mm3	float	Volume of inferiortemporal in the left hemisphere generated by parcellation of the white surface using DKT parcellation
aparc-DKTatlas_lh_volume_isthmuscingulate	mm3	float	Volume of isthmuscingulate in the left hemisphere generated by parcellation of the white surface using DKT parcellation
aparc-DKTatlas_lh_volume_lateraloccipital	mm3	float	Volume of lateraloccipital in the left hemisphere generated by parcellation of the white surface using DKT parcellation
aparc-DKTatlas_lh_volume_lateralorbitofrontal	mm3	float	Volume of lateralorbitofrontal in the left hemisphere generated by parcellation of the white surface using DKT parcellation
aparc-DKTatlas_lh_volume_lingual	mm3	float	Volume of lingual in the left hemisphere generated by parcellation of the white surface using DKT parcellation
aparc-DKTatlas_lh_volume_medialorbitofrontal	mm3	float	Volume of medialorbitofrontal in the left hemisphere generated by parcellation of the white surface using DKT parcellation
aparc-DKTatlas_lh_volume_middletemporal	mm3	float	Volume of middletemporal in the left hemisphere generated by parcellation of the white surface using DKT parcellation
aparc-DKTatlas_lh_volume_parahippocampal	mm3	float	Volume of parahippocampal in the left hemisphere generated by parcellation of the white surface using DKT parcellation
aparc-DKTatlas_lh_volume_paracentral	mm3	float	Volume of paracentral in the left hemisphere generated by parcellation of the white surface using DKT parcellation
aparc-DKTatlas_lh_volume_parsopercularis	mm3	float	Volume of parsopercularis in the left hemisphere generated by parcellation of the white surface using DKT parcellation
aparc-DKTatlas_lh_volume_parsorbitalis	mm3	float	Volume of parsorbitalis in the left hemisphere generated by parcellation of the white surface using DKT parcellation
aparc-DKTatlas_lh_volume_parstriangularis	mm3	float	Volume of parstriangularis in the left hemisphere generated by parcellation of the white surface using DKT parcellation
aparc-DKTatlas_lh_volume_pericalcarine	mm3	float	Volume of pericalcarine in the left hemisphere generated by parcellation of the white surface using DKT parcellation
aparc-DKTatlas_lh_volume_postcentral	mm3	float	Volume of postcentral in the left hemisphere generated by parcellation of the white surface using DKT parcellation
aparc-DKTatlas_lh_volume_posteriorcingulate	mm3	float	Volume of posteriorcingulate in the left hemisphere generated by parcellation of the white surface using DKT parcellation
aparc-DKTatlas_lh_volume_precentral	mm3	float	Volume of precentral in the left hemisphere generated by parcellation of the white surface using DKT parcellation
aparc-DKTatlas_lh_volume_precuneus	mm3	float	Volume of precuneus in the left hemisphere generated by parcellation of the white surface using DKT parcellation
aparc-DKTatlas_lh_volume_rostralanteriorcingulate	mm3	float	Volume of rostralanteriorcingulate in the left hemisphere generated by parcellation of the white surface using DKT parcellation
aparc-DKTatlas_lh_volume_rostralmiddlefrontal	mm3	float	Volume of rostralmiddlefrontal in the left hemisphere generated by parcellation of the white surface using DKT parcellation
aparc-DKTatlas_lh_volume_superiorfrontal	mm3	float	Volume of superiorfrontal in the left hemisphere generated by parcellation of the white surface using DKT parcellation
aparc-DKTatlas_lh_volume_superiorparietal	mm3	float	Volume of superiorparietal in the left hemisphere generated by parcellation of the white surface using DKT parcellation
aparc-DKTatlas_lh_volume_superiortemporal	mm3	float	Volume of superiortemporal in the left hemisphere generated by parcellation of the white surface using DKT parcellation
aparc-DKTatlas_lh_volume_supramarginal	mm3	float	Volume of supramarginal in the left hemisphere generated by parcellation of the white surface using DKT parcellation
aparc-DKTatlas_lh_volume_transversetemporal	mm3	float	Volume of transversetemporal in the left hemisphere generated by parcellation of the white surface using DKT parcellation
aparc-DKTatlas_lh_volume_insula	mm3	float	Volume of insula in the left hemisphere generated by parcellation of the white surface using DKT parcellation
aparc-DKTatlas_rh_area_caudalanteriorcingulate	mm2	float	Area of caudalanteriorcingulate in the right hemisphere generated by parcellation of the white surface using DKT parcellation
aparc-DKTatlas_rh_area_caudalmiddlefrontal	mm2	float	Area of caudalmiddlefrontal in the right hemisphere generated by parcellation of the white surface using DKT parcellation
aparc-DKTatlas_rh_area_cuneus	mm2	float	Area of cuneus in the right hemisphere generated by parcellation of the white surface using DKT parcellation
aparc-DKTatlas_rh_area_entorhinal	mm2	float	Area of entorhinal in the right hemisphere generated by parcellation of the white surface using DKT parcellation
aparc-DKTatlas_rh_area_fusiform	mm2	float	Area of fusiform in the right hemisphere generated by parcellation of the white surface using DKT parcellation
aparc-DKTatlas_rh_area_inferiorparietal	mm2	float	Area of inferiorparietal in the right hemisphere generated by parcellation of the white surface using DKT parcellation
aparc-DKTatlas_rh_area_inferiortemporal	mm2	float	Area of inferiortemporal in the right hemisphere generated by parcellation of the white surface using DKT parcellation
aparc-DKTatlas_rh_area_isthmuscingulate	mm2	float	Area of isthmuscingulate in the right hemisphere generated by parcellation of the white surface using DKT parcellation
aparc-DKTatlas_rh_area_lateraloccipital	mm2	float	Area of lateraloccipital in the right hemisphere generated by parcellation of the white surface using DKT parcellation
aparc-DKTatlas_rh_area_lateralorbitofrontal	mm2	float	Area of lateralorbitofrontal in the right hemisphere generated by parcellation of the white surface using DKT parcellation
aparc-DKTatlas_rh_area_lingual	mm2	float	Area of lingual in the right hemisphere generated by parcellation of the white surface using DKT parcellation
aparc-DKTatlas_rh_area_medialorbitofrontal	mm2	float	Area of medialorbitofrontal in the right hemisphere generated by parcellation of the white surface using DKT parcellation
aparc-DKTatlas_rh_area_middletemporal	mm2	float	Area of middletemporal in the right hemisphere generated by parcellation of the white surface using DKT parcellation
aparc-DKTatlas_rh_area_parahippocampal	mm2	float	Area of parahippocampal in the right hemisphere generated by parcellation of the white surface using DKT parcellation
aparc-DKTatlas_rh_area_paracentral	mm2	float	Area of paracentral in the right hemisphere generated by parcellation of the white surface using DKT parcellation
aparc-DKTatlas_rh_area_parsopercularis	mm2	float	Area of parsopercularis in the right hemisphere generated by parcellation of the white surface using DKT parcellation
aparc-DKTatlas_rh_area_parsorbitalis	mm2	float	Area of parsorbitalis in the right hemisphere generated by parcellation of the white surface using DKT parcellation
aparc-DKTatlas_rh_area_parstriangularis	mm2	float	Area of parstriangularis in the right hemisphere generated by parcellation of the white surface using DKT parcellation
aparc-DKTatlas_rh_area_pericalcarine	mm2	float	Area of pericalcarine in the right hemisphere generated by parcellation of the white surface using DKT parcellation
aparc-DKTatlas_rh_area_postcentral	mm2	float	Area of postcentral in the right hemisphere generated by parcellation of the white surface using DKT parcellation
aparc-DKTatlas_rh_area_posteriorcingulate	mm2	float	Area of posteriorcingulate in the right hemisphere generated by parcellation of the white surface using DKT parcellation
aparc-DKTatlas_rh_area_precentral	mm2	float	Area of precentral in the right hemisphere generated by parcellation of the white surface using DKT parcellation
aparc-DKTatlas_rh_area_precuneus	mm2	float	Area of precuneus in the right hemisphere generated by parcellation of the white surface using DKT parcellation
aparc-DKTatlas_rh_area_rostralanteriorcingulate	mm2	float	Area of rostralanteriorcingulate in the right hemisphere generated by parcellation of the white surface using DKT parcellation
aparc-DKTatlas_rh_area_rostralmiddlefrontal	mm2	float	Area of rostralmiddlefrontal in the right hemisphere generated by parcellation of the white surface using DKT parcellation
aparc-DKTatlas_rh_area_superiorfrontal	mm2	float	Area of superiorfrontal in the right hemisphere generated by parcellation of the white surface using DKT parcellation
aparc-DKTatlas_rh_area_superiorparietal	mm2	float	Area of superiorparietal in the right hemisphere generated by parcellation of the white surface using DKT parcellation
aparc-DKTatlas_rh_area_superiortemporal	mm2	float	Area of superiortemporal in the right hemisphere generated by parcellation of the white surface using DKT parcellation
aparc-DKTatlas_rh_area_supramarginal	mm2	float	Area of supramarginal in the right hemisphere generated by parcellation of the white surface using DKT parcellation
aparc-DKTatlas_rh_area_transversetemporal	mm2	float	Area of transversetemporal in the right hemisphere generated by parcellation of the white surface using DKT parcellation
aparc-DKTatlas_rh_area_insula	mm2	float	Area of insula in the right hemisphere generated by parcellation of the white surface using DKT parcellation
aparc-DKTatlas_rh_thickness_caudalanteriorcingulate	mm	float	Mean thickness of caudalanteriorcingulate in the right hemisphere generated by parcellation of the white surface using DKT parcellation
aparc-DKTatlas_rh_thickness_caudalmiddlefrontal	mm	float	Mean thickness of caudalmiddlefrontal in the right hemisphere generated by parcellation of the white surface using DKT parcellation
aparc-DKTatlas_rh_thickness_cuneus	mm	float	Mean thickness of cuneus in the right hemisphere generated by parcellation of the white surface using DKT parcellation
aparc-DKTatlas_rh_thickness_entorhinal	mm	float	Mean thickness of entorhinal in the right hemisphere generated by parcellation of the white surface using DKT parcellation
aparc-DKTatlas_rh_thickness_fusiform	mm	float	Mean thickness of fusiform in the right hemisphere generated by parcellation of the white surface using DKT parcellation
aparc-DKTatlas_rh_thickness_inferiorparietal	mm	float	Mean thickness of inferiorparietal in the right hemisphere generated by parcellation of the white surface using DKT parcellation
aparc-DKTatlas_rh_thickness_inferiortemporal	mm	float	Mean thickness of inferiortemporal in the right hemisphere generated by parcellation of the white surface using DKT parcellation
aparc-DKTatlas_rh_thickness_isthmuscingulate	mm	float	Mean thickness of isthmuscingulate in the right hemisphere generated by parcellation of the white surface using DKT parcellation
aparc-DKTatlas_rh_thickness_lateraloccipital	mm	float	Mean thickness of lateraloccipital in the right hemisphere generated by parcellation of the white surface using DKT parcellation
aparc-DKTatlas_rh_thickness_lateralorbitofrontal	mm	float	Mean thickness of lateralorbitofrontal in the right hemisphere generated by parcellation of the white surface using DKT parcellation
aparc-DKTatlas_rh_thickness_lingual	mm	float	Mean thickness of lingual in the right hemisphere generated by parcellation of the white surface using DKT parcellation
aparc-DKTatlas_rh_thickness_medialorbitofrontal	mm	float	Mean thickness of medialorbitofrontal in the right hemisphere generated by parcellation of the white surface using DKT parcellation
aparc-DKTatlas_rh_thickness_middletemporal	mm	float	Mean thickness of middletemporal in the right hemisphere generated by parcellation of the white surface using DKT parcellation
aparc-DKTatlas_rh_thickness_parahippocampal	mm	float	Mean thickness of parahippocampal in the right hemisphere generated by parcellation of the white surface using DKT parcellation
aparc-DKTatlas_rh_thickness_paracentral	mm	float	Mean thickness of paracentral in the right hemisphere generated by parcellation of the white surface using DKT parcellation
aparc-DKTatlas_rh_thickness_parsopercularis	mm	float	Mean thickness of parsopercularis in the right hemisphere generated by parcellation of the white surface using DKT parcellation
aparc-DKTatlas_rh_thickness_parsorbitalis	mm	float	Mean thickness of parsorbitalis in the right hemisphere generated by parcellation of the white surface using DKT parcellation
aparc-DKTatlas_rh_thickness_parstriangularis	mm	float	Mean thickness of parstriangularis in the right hemisphere generated by parcellation of the white surface using DKT parcellation
aparc-DKTatlas_rh_thickness_pericalcarine	mm	float	Mean thickness of pericalcarine in the right hemisphere generated by parcellation of the white surface using DKT parcellation
aparc-DKTatlas_rh_thickness_postcentral	mm	float	Mean thickness of postcentral in the right hemisphere generated by parcellation of the white surface using DKT parcellation
aparc-DKTatlas_rh_thickness_posteriorcingulate	mm	float	Mean thickness of posteriorcingulate in the right hemisphere generated by parcellation of the white surface using DKT parcellation
aparc-DKTatlas_rh_thickness_precentral	mm	float	Mean thickness of precentral in the right hemisphere generated by parcellation of the white surface using DKT parcellation
aparc-DKTatlas_rh_thickness_precuneus	mm	float	Mean thickness of precuneus in the right hemisphere generated by parcellation of the white surface using DKT parcellation
aparc-DKTatlas_rh_thickness_rostralanteriorcingulate	mm	float	Mean thickness of rostralanteriorcingulate in the right hemisphere generated by parcellation of the white surface using DKT parcellation
aparc-DKTatlas_rh_thickness_rostralmiddlefrontal	mm	float	Mean thickness of rostralmiddlefrontal in the right hemisphere generated by parcellation of the white surface using DKT parcellation
aparc-DKTatlas_rh_thickness_superiorfrontal	mm	float	Mean thickness of superiorfrontal in the right hemisphere generated by parcellation of the white surface using DKT parcellation
aparc-DKTatlas_rh_thickness_superiorparietal	mm	float	Mean thickness of superiorparietal in the right hemisphere generated by parcellation of the white surface using DKT parcellation
aparc-DKTatlas_rh_thickness_superiortemporal	mm	float	Mean thickness of superiortemporal in the right hemisphere generated by parcellation of the white surface using DKT parcellation
aparc-DKTatlas_rh_thickness_supramarginal	mm	float	Mean thickness of supramarginal in the right hemisphere generated by parcellation of the white surface using DKT parcellation
aparc-DKTatlas_rh_thickness_transversetemporal	mm	float	Mean thickness of transversetemporal in the right hemisphere generated by parcellation of the white surface using DKT parcellation
aparc-DKTatlas_rh_thickness_insula	mm	float	Mean thickness of insula in the right hemisphere generated by parcellation of the white surface using DKT parcellation
aparc-DKTatlas_rh_volume_caudalanteriorcingulate	mm3	float	Volume of caudalanteriorcingulate in the right hemisphere generated by parcellation of the white surface using DKT parcellation
aparc-DKTatlas_rh_volume_caudalmiddlefrontal	mm3	float	Volume of caudalmiddlefrontal in the right hemisphere generated by parcellation of the white surface using DKT parcellation
aparc-DKTatlas_rh_volume_cuneus	mm3	float	Volume of cuneus in the right hemisphere generated by parcellation of the white surface using DKT parcellation
aparc-DKTatlas_rh_volume_entorhinal	mm3	float	Volume of entorhinal in the right hemisphere generated by parcellation of the white surface using DKT parcellation
aparc-DKTatlas_rh_volume_fusiform	mm3	float	Volume of fusiform in the right hemisphere generated by parcellation of the white surface using DKT parcellation
aparc-DKTatlas_rh_volume_inferiorparietal	mm3	float	Volume of inferiorparietal in the right hemisphere generated by parcellation of the white surface using DKT parcellation
aparc-DKTatlas_rh_volume_inferiortemporal	mm3	float	Volume of inferiortemporal in the right hemisphere generated by parcellation of the white surface using DKT parcellation
aparc-DKTatlas_rh_volume_isthmuscingulate	mm3	float	Volume of isthmuscingulate in the right hemisphere generated by parcellation of the white surface using DKT parcellation
aparc-DKTatlas_rh_volume_lateraloccipital	mm3	float	Volume of lateraloccipital in the right hemisphere generated by parcellation of the white surface using DKT parcellation
aparc-DKTatlas_rh_volume_lateralorbitofrontal	mm3	float	Volume of lateralorbitofrontal in the right hemisphere generated by parcellation of the white surface using DKT parcellation
aparc-DKTatlas_rh_volume_lingual	mm3	float	Volume of lingual in the right hemisphere generated by parcellation of the white surface using DKT parcellation
aparc-DKTatlas_rh_volume_medialorbitofrontal	mm3	float	Volume of medialorbitofrontal in the right hemisphere generated by parcellation of the white surface using DKT parcellation
aparc-DKTatlas_rh_volume_middletemporal	mm3	float	Volume of middletemporal in the right hemisphere generated by parcellation of the white surface using DKT parcellation
aparc-DKTatlas_rh_volume_parahippocampal	mm3	float	Volume of parahippocampal in the right hemisphere generated by parcellation of the white surface using DKT parcellation
aparc-DKTatlas_rh_volume_paracentral	mm3	float	Volume of paracentral in the right hemisphere generated by parcellation of the white surface using DKT parcellation
aparc-DKTatlas_rh_volume_parsopercularis	mm3	float	Volume of parsopercularis in the right hemisphere generated by parcellation of the white surface using DKT parcellation
aparc-DKTatlas_rh_volume_parsorbitalis	mm3	float	Volume of parsorbitalis in the right hemisphere generated by parcellation of the white surface using DKT parcellation
aparc-DKTatlas_rh_volume_parstriangularis	mm3	float	Volume of parstriangularis in the right hemisphere generated by parcellation of the white surface using DKT parcellation
aparc-DKTatlas_rh_volume_pericalcarine	mm3	float	Volume of pericalcarine in the right hemisphere generated by parcellation of the white surface using DKT parcellation
aparc-DKTatlas_rh_volume_postcentral	mm3	float	Volume of postcentral in the right hemisphere generated by parcellation of the white surface using DKT parcellation
aparc-DKTatlas_rh_volume_posteriorcingulate	mm3	float	Volume of posteriorcingulate in the right hemisphere generated by parcellation of the white surface using DKT parcellation
aparc-DKTatlas_rh_volume_precentral	mm3	float	Volume of precentral in the right hemisphere generated by parcellation of the white surface using DKT parcellation
aparc-DKTatlas_rh_volume_precuneus	mm3	float	Volume of precuneus in the right hemisphere generated by parcellation of the white surface using DKT parcellation
aparc-DKTatlas_rh_volume_rostralanteriorcingulate	mm3	float	Volume of rostralanteriorcingulate in the right hemisphere generated by parcellation of the white surface using DKT parcellation
aparc-DKTatlas_rh_volume_rostralmiddlefrontal	mm3	float	Volume of rostralmiddlefrontal in the right hemisphere generated by parcellation of the white surface using DKT parcellation
aparc-DKTatlas_rh_volume_superiorfrontal	mm3	float	Volume of superiorfrontal in the right hemisphere generated by parcellation of the white surface using DKT parcellation
aparc-DKTatlas_rh_volume_superiorparietal	mm3	float	Volume of superiorparietal in the right hemisphere generated by parcellation of the white surface using DKT parcellation
aparc-DKTatlas_rh_volume_superiortemporal	mm3	float	Volume of superiortemporal in the right hemisphere generated by parcellation of the white surface using DKT parcellation
aparc-DKTatlas_rh_volume_supramarginal	mm3	float	Volume of supramarginal in the right hemisphere generated by parcellation of the white surface using DKT parcellation
aparc-DKTatlas_rh_volume_transversetemporal	mm3	float	Volume of transversetemporal in the right hemisphere generated by parcellation of the white surface using DKT parcellation
aparc-DKTatlas_rh_volume_insula	mm3	float	Volume of insula in the right hemisphere generated by parcellation of the white surface using DKT parcellation
aparc-a2009s_lh_area_G+S-frontomargin	mm2	float	Area of G+S-frontomargin in the left hemisphere generated by parcellation of the white surface using Destrieux (a2009s) parcellation
aparc-a2009s_lh_area_G+S-occipital-inf	mm2	float	Area of G+S-occipital-inf in the left hemisphere generated by parcellation of the white surface using Destrieux (a2009s) parcellation
aparc-a2009s_lh_area_G+S-paracentral	mm2	float	Area of G+S-paracentral in the left hemisphere generated by parcellation of the white surface using Destrieux (a2009s) parcellation
aparc-a2009s_lh_area_G+S-subcentral	mm2	float	Area of G+S-subcentral in the left hemisphere generated by parcellation of the white surface using Destrieux (a2009s) parcellation
aparc-a2009s_lh_area_G+S-transv-frontopol	mm2	float	Area of G+S-transv-frontopol in the left hemisphere generated by parcellation of the white surface using Destrieux (a2009s) parcellation
aparc-a2009s_lh_area_G+S-cingul-Ant	mm2	float	Area of G+S-cingul-Ant in the left hemisphere generated by parcellation of the white surface using Destrieux (a2009s) parcellation
aparc-a2009s_lh_area_G+S-cingul-Mid-Ant	mm2	float	Area of G+S-cingul-Mid-Ant in the left hemisphere generated by parcellation of the white surface using Destrieux (a2009s) parcellation
aparc-a2009s_lh_area_G+S-cingul-Mid-Post	mm2	float	Area of G+S-cingul-Mid-Post in the left hemisphere generated by parcellation of the white surface using Destrieux (a2009s) parcellation
aparc-a2009s_lh_area_G-cingul-Post-dorsal	mm2	float	Area of G-cingul-Post-dorsal in the left hemisphere generated by parcellation of the white surface using Destrieux (a2009s) parcellation
aparc-a2009s_lh_area_G-cingul-Post-ventral	mm2	float	Area of G-cingul-Post-ventral in the left hemisphere generated by parcellation of the white surface using Destrieux (a2009s) parcellation
aparc-a2009s_lh_area_G-cuneus	mm2	float	Area of G-cuneus in the left hemisphere generated by parcellation of the white surface using Destrieux (a2009s) parcellation
aparc-a2009s_lh_area_G-front-inf-Opercular	mm2	float	Area of G-front-inf-Opercular in the left hemisphere generated by parcellation of the white surface using Destrieux (a2009s) parcellation
aparc-a2009s_lh_area_G-front-inf-Orbital	mm2	float	Area of G-front-inf-Orbital in the left hemisphere generated by parcellation of the white surface using Destrieux (a2009s) parcellation
aparc-a2009s_lh_area_G-front-inf-Triangul	mm2	float	Area of G-front-inf-Triangul in the left hemisphere generated by parcellation of the white surface using Destrieux (a2009s) parcellation
aparc-a2009s_lh_area_G-front-middle	mm2	float	Area of G-front-middle in the left hemisphere generated by parcellation of the white surface using Destrieux (a2009s) parcellation
aparc-a2009s_lh_area_G-front-sup	mm2	float	Area of G-front-sup in the left hemisphere generated by parcellation of the white surface using Destrieux (a2009s) parcellation
aparc-a2009s_lh_area_G-Ins-lg+S-cent-ins	mm2	float	Area of G-Ins-lg+S-cent-ins in the left hemisphere generated by parcellation of the white surface using Destrieux (a2009s) parcellation
aparc-a2009s_lh_area_G-insular-short	mm2	float	Area of G-insular-short in the left hemisphere generated by parcellation of the white surface using Destrieux (a2009s) parcellation
aparc-a2009s_lh_area_G-occipital-middle	mm2	float	Area of G-occipital-middle in the left hemisphere generated by parcellation of the white surface using Destrieux (a2009s) parcellation
aparc-a2009s_lh_area_G-occipital-sup	mm2	float	Area of G-occipital-sup in the left hemisphere generated by parcellation of the white surface using Destrieux (a2009s) parcellation
aparc-a2009s_lh_area_G-oc-temp-lat-fusifor	mm2	float	Area of G-oc-temp-lat-fusifor in the left hemisphere generated by parcellation of the white surface using Destrieux (a2009s) parcellation
aparc-a2009s_lh_area_G-oc-temp-med-Lingual	mm2	float	Area of G-oc-temp-med-Lingual in the left hemisphere generated by parcellation of the white surface using Destrieux (a2009s) parcellation
aparc-a2009s_lh_area_G-oc-temp-med-Parahip	mm2	float	Area of G-oc-temp-med-Parahip in the left hemisphere generated by parcellation of the white surface using Destrieux (a2009s) parcellation
aparc-a2009s_lh_area_G-orbital	mm2	float	Area of G-orbital in the left hemisphere generated by parcellation of the white surface using Destrieux (a2009s) parcellation
aparc-a2009s_lh_area_G-pariet-inf-Angular	mm2	float	Area of G-pariet-inf-Angular in the left hemisphere generated by parcellation of the white surface using Destrieux (a2009s) parcellation
aparc-a2009s_lh_area_G-pariet-inf-Supramar	mm2	float	Area of G-pariet-inf-Supramar in the left hemisphere generated by parcellation of the white surface using Destrieux (a2009s) parcellation
aparc-a2009s_lh_area_G-parietal-sup	mm2	float	Area of G-parietal-sup in the left hemisphere generated by parcellation of the white surface using Destrieux (a2009s) parcellation
aparc-a2009s_lh_area_G-postcentral	mm2	float	Area of G-postcentral in the left hemisphere generated by parcellation of the white surface using Destrieux (a2009s) parcellation
aparc-a2009s_lh_area_G-precentral	mm2	float	Area of G-precentral in the left hemisphere generated by parcellation of the white surface using Destrieux (a2009s) parcellation
aparc-a2009s_lh_area_G-precuneus	mm2	float	Area of G-precuneus in the left hemisphere generated by parcellation of the white surface using Destrieux (a2009s) parcellation
aparc-a2009s_lh_area_G-rectus	mm2	float	Area of G-rectus in the left hemisphere generated by parcellation of the white surface using Destrieux (a2009s) parcellation
aparc-a2009s_lh_area_G-subcallosal	mm2	float	Area of G-subcallosal in the left hemisphere generated by parcellation of the white surface using Destrieux (a2009s) parcellation
aparc-a2009s_lh_area_G-temp-sup-G-T-transv	mm2	float	Area of G-temp-sup-G-T-transv in the left hemisphere generated by parcellation of the white surface using Destrieux (a2009s) parcellation
aparc-a2009s_lh_area_G-temp-sup-Lateral	mm2	float	Area of G-temp-sup-Lateral in the left hemisphere generated by parcellation of the white surface using Destrieux (a2009s) parcellation
aparc-a2009s_lh_area_G-temp-sup-Plan-polar	mm2	float	Area of G-temp-sup-Plan-polar in the left hemisphere generated by parcellation of the white surface using Destrieux (a2009s) parcellation
aparc-a2009s_lh_area_G-temp-sup-Plan-tempo	mm2	float	Area of G-temp-sup-Plan-tempo in the left hemisphere generated by parcellation of the white surface using Destrieux (a2009s) parcellation
aparc-a2009s_lh_area_G-temporal-inf	mm2	float	Area of G-temporal-inf in the left hemisphere generated by parcellation of the white surface using Destrieux (a2009s) parcellation
aparc-a2009s_lh_area_G-temporal-middle	mm2	float	Area of G-temporal-middle in the left hemisphere generated by parcellation of the white surface using Destrieux (a2009s) parcellation
aparc-a2009s_lh_area_Lat-Fis-ant-Horizont	mm2	float	Area of Lat-Fis-ant-Horizont in the left hemisphere generated by parcellation of the white surface using Destrieux (a2009s) parcellation
aparc-a2009s_lh_area_Lat-Fis-ant-Vertical	mm2	float	Area of Lat-Fis-ant-Vertical in the left hemisphere generated by parcellation of the white surface using Destrieux (a2009s) parcellation
aparc-a2009s_lh_area_Lat-Fis-post	mm2	float	Area of Lat-Fis-post in the left hemisphere generated by parcellation of the white surface using Destrieux (a2009s) parcellation
aparc-a2009s_lh_area_Pole-occipital	mm2	float	Area of Pole-occipital in the left hemisphere generated by parcellation of the white surface using Destrieux (a2009s) parcellation
aparc-a2009s_lh_area_Pole-temporal	mm2	float	Area of Pole-temporal in the left hemisphere generated by parcellation of the white surface using Destrieux (a2009s) parcellation
aparc-a2009s_lh_area_S-calcarine	mm2	float	Area of S-calcarine in the left hemisphere generated by parcellation of the white surface using Destrieux (a2009s) parcellation
aparc-a2009s_lh_area_S-central	mm2	float	Area of S-central in the left hemisphere generated by parcellation of the white surface using Destrieux (a2009s) parcellation
aparc-a2009s_lh_area_S-cingul-Marginalis	mm2	float	Area of S-cingul-Marginalis in the left hemisphere generated by parcellation of the white surface using Destrieux (a2009s) parcellation
aparc-a2009s_lh_area_S-circular-insula-ant	mm2	float	Area of S-circular-insula-ant in the left hemisphere generated by parcellation of the white surface using Destrieux (a2009s) parcellation
aparc-a2009s_lh_area_S-circular-insula-inf	mm2	float	Area of S-circular-insula-inf in the left hemisphere generated by parcellation of the white surface using Destrieux (a2009s) parcellation
aparc-a2009s_lh_area_S-circular-insula-sup	mm2	float	Area of S-circular-insula-sup in the left hemisphere generated by parcellation of the white surface using Destrieux (a2009s) parcellation
aparc-a2009s_lh_area_S-collat-transv-ant	mm2	float	Area of S-collat-transv-ant in the left hemisphere generated by parcellation of the white surface using Destrieux (a2009s) parcellation
aparc-a2009s_lh_area_S-collat-transv-post	mm2	float	Area of S-collat-transv-post in the left hemisphere generated by parcellation of the white surface using Destrieux (a2009s) parcellation
aparc-a2009s_lh_area_S-front-inf	mm2	float	Area of S-front-inf in the left hemisphere generated by parcellation of the white surface using Destrieux (a2009s) parcellation
aparc-a2009s_lh_area_S-front-middle	mm2	float	Area of S-front-middle in the left hemisphere generated by parcellation of the white surface using Destrieux (a2009s) parcellation
aparc-a2009s_lh_area_S-front-sup	mm2	float	Area of S-front-sup in the left hemisphere generated by parcellation of the white surface using Destrieux (a2009s) parcellation
aparc-a2009s_lh_area_S-interm-prim-Jensen	mm2	float	Area of S-interm-prim-Jensen in the left hemisphere generated by parcellation of the white surface using Destrieux (a2009s) parcellation
aparc-a2009s_lh_area_S-intrapariet+P-trans	mm2	float	Area of S-intrapariet+P-trans in the left hemisphere generated by parcellation of the white surface using Destrieux (a2009s) parcellation
aparc-a2009s_lh_area_S-oc-middle+Lunatus	mm2	float	Area of S-oc-middle+Lunatus in the left hemisphere generated by parcellation of the white surface using Destrieux (a2009s) parcellation
aparc-a2009s_lh_area_S-oc-sup+transversal	mm2	float	Area of S-oc-sup+transversal in the left hemisphere generated by parcellation of the white surface using Destrieux (a2009s) parcellation
aparc-a2009s_lh_area_S-occipital-ant	mm2	float	Area of S-occipital-ant in the left hemisphere generated by parcellation of the white surface using Destrieux (a2009s) parcellation
aparc-a2009s_lh_area_S-oc-temp-lat	mm2	float	Area of S-oc-temp-lat in the left hemisphere generated by parcellation of the white surface using Destrieux (a2009s) parcellation
aparc-a2009s_lh_area_S-oc-temp-med+Lingual	mm2	float	Area of S-oc-temp-med+Lingual in the left hemisphere generated by parcellation of the white surface using Destrieux (a2009s) parcellation
aparc-a2009s_lh_area_S-orbital-lateral	mm2	float	Area of S-orbital-lateral in the left hemisphere generated by parcellation of the white surface using Destrieux (a2009s) parcellation
aparc-a2009s_lh_area_S-orbital-med-olfact	mm2	float	Area of S-orbital-med-olfact in the left hemisphere generated by parcellation of the white surface using Destrieux (a2009s) parcellation
aparc-a2009s_lh_area_S-orbital-H-Shaped	mm2	float	Area of S-orbital-H-Shaped in the left hemisphere generated by parcellation of the white surface using Destrieux (a2009s) parcellation
aparc-a2009s_lh_area_S-parieto-occipital	mm2	float	Area of S-parieto-occipital in the left hemisphere generated by parcellation of the white surface using Destrieux (a2009s) parcellation
aparc-a2009s_lh_area_S-pericallosal	mm2	float	Area of S-pericallosal in the left hemisphere generated by parcellation of the white surface using Destrieux (a2009s) parcellation
aparc-a2009s_lh_area_S-postcentral	mm2	float	Area of S-postcentral in the left hemisphere generated by parcellation of the white surface using Destrieux (a2009s) parcellation
aparc-a2009s_lh_area_S-precentral-inf-part	mm2	float	Area of S-precentral-inf-part in the left hemisphere generated by parcellation of the white surface using Destrieux (a2009s) parcellation
aparc-a2009s_lh_area_S-precentral-sup-part	mm2	float	Area of S-precentral-sup-part in the left hemisphere generated by parcellation of the white surface using Destrieux (a2009s) parcellation
aparc-a2009s_lh_area_S-suborbital	mm2	float	Area of S-suborbital in the left hemisphere generated by parcellation of the white surface using Destrieux (a2009s) parcellation
aparc-a2009s_lh_area_S-subparietal	mm2	float	Area of S-subparietal in the left hemisphere generated by parcellation of the white surface using Destrieux (a2009s) parcellation
aparc-a2009s_lh_area_S-temporal-inf	mm2	float	Area of S-temporal-inf in the left hemisphere generated by parcellation of the white surface using Destrieux (a2009s) parcellation
aparc-a2009s_lh_area_S-temporal-sup	mm2	float	Area of S-temporal-sup in the left hemisphere generated by parcellation of the white surface using Destrieux (a2009s) parcellation
aparc-a2009s_lh_area_S-temporal-transverse	mm2	float	Area of S-temporal-transverse in the left hemisphere generated by parcellation of the white surface using Destrieux (a2009s) parcellation
aparc-a2009s_lh_thickness_G+S-frontomargin	mm	float	Mean thickness of G+S-frontomargin in the left hemisphere generated by parcellation of the white surface using Destrieux (a2009s) parcellation
aparc-a2009s_lh_thickness_G+S-occipital-inf	mm	float	Mean thickness of G+S-occipital-inf in the left hemisphere generated by parcellation of the white surface using Destrieux (a2009s) parcellation
aparc-a2009s_lh_thickness_G+S-paracentral	mm	float	Mean thickness of G+S-paracentral in the left hemisphere generated by parcellation of the white surface using Destrieux (a2009s) parcellation
aparc-a2009s_lh_thickness_G+S-subcentral	mm	float	Mean thickness of G+S-subcentral in the left hemisphere generated by parcellation of the white surface using Destrieux (a2009s) parcellation
aparc-a2009s_lh_thickness_G+S-transv-frontopol	mm	float	Mean thickness of G+S-transv-frontopol in the left hemisphere generated by parcellation of the white surface using Destrieux (a2009s) parcellation
aparc-a2009s_lh_thickness_G+S-cingul-Ant	mm	float	Mean thickness of G+S-cingul-Ant in the left hemisphere generated by parcellation of the white surface using Destrieux (a2009s) parcellation
aparc-a2009s_lh_thickness_G+S-cingul-Mid-Ant	mm	float	Mean thickness of G+S-cingul-Mid-Ant in the left hemisphere generated by parcellation of the white surface using Destrieux (a2009s) parcellation
aparc-a2009s_lh_thickness_G+S-cingul-Mid-Post	mm	float	Mean thickness of G+S-cingul-Mid-Post in the left hemisphere generated by parcellation of the white surface using Destrieux (a2009s) parcellation
aparc-a2009s_lh_thickness_G-cingul-Post-dorsal	mm	float	Mean thickness of G-cingul-Post-dorsal in the left hemisphere generated by parcellation of the white surface using Destrieux (a2009s) parcellation
aparc-a2009s_lh_thickness_G-cingul-Post-ventral	mm	float	Mean thickness of G-cingul-Post-ventral in the left hemisphere generated by parcellation of the white surface using Destrieux (a2009s) parcellation
aparc-a2009s_lh_thickness_G-cuneus	mm	float	Mean thickness of G-cuneus in the left hemisphere generated by parcellation of the white surface using Destrieux (a2009s) parcellation
aparc-a2009s_lh_thickness_G-front-inf-Opercular	mm	float	Mean thickness of G-front-inf-Opercular in the left hemisphere generated by parcellation of the white surface using Destrieux (a2009s) parcellation
aparc-a2009s_lh_thickness_G-front-inf-Orbital	mm	float	Mean thickness of G-front-inf-Orbital in the left hemisphere generated by parcellation of the white surface using Destrieux (a2009s) parcellation
aparc-a2009s_lh_thickness_G-front-inf-Triangul	mm	float	Mean thickness of G-front-inf-Triangul in the left hemisphere generated by parcellation of the white surface using Destrieux (a2009s) parcellation
aparc-a2009s_lh_thickness_G-front-middle	mm	float	Mean thickness of G-front-middle in the left hemisphere generated by parcellation of the white surface using Destrieux (a2009s) parcellation
aparc-a2009s_lh_thickness_G-front-sup	mm	float	Mean thickness of G-front-sup in the left hemisphere generated by parcellation of the white surface using Destrieux (a2009s) parcellation
aparc-a2009s_lh_thickness_G-Ins-lg+S-cent-ins	mm	float	Mean thickness of G-Ins-lg+S-cent-ins in the left hemisphere generated by parcellation of the white surface using Destrieux (a2009s) parcellation
aparc-a2009s_lh_thickness_G-insular-short	mm	float	Mean thickness of G-insular-short in the left hemisphere generated by parcellation of the white surface using Destrieux (a2009s) parcellation
aparc-a2009s_lh_thickness_G-occipital-middle	mm	float	Mean thickness of G-occipital-middle in the left hemisphere generated by parcellation of the white surface using Destrieux (a2009s) parcellation
aparc-a2009s_lh_thickness_G-occipital-sup	mm	float	Mean thickness of G-occipital-sup in the left hemisphere generated by parcellation of the white surface using Destrieux (a2009s) parcellation
aparc-a2009s_lh_thickness_G-oc-temp-lat-fusifor	mm	float	Mean thickness of G-oc-temp-lat-fusifor in the left hemisphere generated by parcellation of the white surface using Destrieux (a2009s) parcellation
aparc-a2009s_lh_thickness_G-oc-temp-med-Lingual	mm	float	Mean thickness of G-oc-temp-med-Lingual in the left hemisphere generated by parcellation of the white surface using Destrieux (a2009s) parcellation
aparc-a2009s_lh_thickness_G-oc-temp-med-Parahip	mm	float	Mean thickness of G-oc-temp-med-Parahip in the left hemisphere generated by parcellation of the white surface using Destrieux (a2009s) parcellation
aparc-a2009s_lh_thickness_G-orbital	mm	float	Mean thickness of G-orbital in the left hemisphere generated by parcellation of the white surface using Destrieux (a2009s) parcellation
aparc-a2009s_lh_thickness_G-pariet-inf-Angular	mm	float	Mean thickness of G-pariet-inf-Angular in the left hemisphere generated by parcellation of the white surface using Destrieux (a2009s) parcellation
aparc-a2009s_lh_thickness_G-pariet-inf-Supramar	mm	float	Mean thickness of G-pariet-inf-Supramar in the left hemisphere generated by parcellation of the white surface using Destrieux (a2009s) parcellation
aparc-a2009s_lh_thickness_G-parietal-sup	mm	float	Mean thickness of G-parietal-sup in the left hemisphere generated by parcellation of the white surface using Destrieux (a2009s) parcellation
aparc-a2009s_lh_thickness_G-postcentral	mm	float	Mean thickness of G-postcentral in the left hemisphere generated by parcellation of the white surface using Destrieux (a2009s) parcellation
aparc-a2009s_lh_thickness_G-precentral	mm	float	Mean thickness of G-precentral in the left hemisphere generated by parcellation of the white surface using Destrieux (a2009s) parcellation
aparc-a2009s_lh_thickness_G-precuneus	mm	float	Mean thickness of G-precuneus in the left hemisphere generated by parcellation of the white surface using Destrieux (a2009s) parcellation
aparc-a2009s_lh_thickness_G-rectus	mm	float	Mean thickness of G-rectus in the left hemisphere generated by parcellation of the white surface using Destrieux (a2009s) parcellation
aparc-a2009s_lh_thickness_G-subcallosal	mm	float	Mean thickness of G-subcallosal in the left hemisphere generated by parcellation of the white surface using Destrieux (a2009s) parcellation
aparc-a2009s_lh_thickness_G-temp-sup-G-T-transv	mm	float	Mean thickness of G-temp-sup-G-T-transv in the left hemisphere generated by parcellation of the white surface using Destrieux (a2009s) parcellation
aparc-a2009s_lh_thickness_G-temp-sup-Lateral	mm	float	Mean thickness of G-temp-sup-Lateral in the left hemisphere generated by parcellation of the white surface using Destrieux (a2009s) parcellation
aparc-a2009s_lh_thickness_G-temp-sup-Plan-polar	mm	float	Mean thickness of G-temp-sup-Plan-polar in the left hemisphere generated by parcellation of the white surface using Destrieux (a2009s) parcellation
aparc-a2009s_lh_thickness_G-temp-sup-Plan-tempo	mm	float	Mean thickness of G-temp-sup-Plan-tempo in the left hemisphere generated by parcellation of the white surface using Destrieux (a2009s) parcellation
aparc-a2009s_lh_thickness_G-temporal-inf	mm	float	Mean thickness of G-temporal-inf in the left hemisphere generated by parcellation of the white surface using Destrieux (a2009s) parcellation
aparc-a2009s_lh_thickness_G-temporal-middle	mm	float	Mean thickness of G-temporal-middle in the left hemisphere generated by parcellation of the white surface using Destrieux (a2009s) parcellation
aparc-a2009s_lh_thickness_Lat-Fis-ant-Horizont	mm	float	Mean thickness of Lat-Fis-ant-Horizont in the left hemisphere generated by parcellation of the white surface using Destrieux (a2009s) parcellation
aparc-a2009s_lh_thickness_Lat-Fis-ant-Vertical	mm	float	Mean thickness of Lat-Fis-ant-Vertical in the left hemisphere generated by parcellation of the white surface using Destrieux (a2009s) parcellation
aparc-a2009s_lh_thickness_Lat-Fis-post	mm	float	Mean thickness of Lat-Fis-post in the left hemisphere generated by parcellation of the white surface using Destrieux (a2009s) parcellation
aparc-a2009s_lh_thickness_Pole-occipital	mm	float	Mean thickness of Pole-occipital in the left hemisphere generated by parcellation of the white surface using Destrieux (a2009s) parcellation
aparc-a2009s_lh_thickness_Pole-temporal	mm	float	Mean thickness of Pole-temporal in the left hemisphere generated by parcellation of the white surface using Destrieux (a2009s) parcellation
aparc-a2009s_lh_thickness_S-calcarine	mm	float	Mean thickness of S-calcarine in the left hemisphere generated by parcellation of the white surface using Destrieux (a2009s) parcellation
aparc-a2009s_lh_thickness_S-central	mm	float	Mean thickness of S-central in the left hemisphere generated by parcellation of the white surface using Destrieux (a2009s) parcellation
aparc-a2009s_lh_thickness_S-cingul-Marginalis	mm	float	Mean thickness of S-cingul-Marginalis in the left hemisphere generated by parcellation of the white surface using Destrieux (a2009s) parcellation
aparc-a2009s_lh_thickness_S-circular-insula-ant	mm	float	Mean thickness of S-circular-insula-ant in the left hemisphere generated by parcellation of the white surface using Destrieux (a2009s) parcellation
aparc-a2009s_lh_thickness_S-circular-insula-inf	mm	float	Mean thickness of S-circular-insula-inf in the left hemisphere generated by parcellation of the white surface using Destrieux (a2009s) parcellation
aparc-a2009s_lh_thickness_S-circular-insula-sup	mm	float	Mean thickness of S-circular-insula-sup in the left hemisphere generated by parcellation of the white surface using Destrieux (a2009s) parcellation
aparc-a2009s_lh_thickness_S-collat-transv-ant	mm	float	Mean thickness of S-collat-transv-ant in the left hemisphere generated by parcellation of the white surface using Destrieux (a2009s) parcellation
aparc-a2009s_lh_thickness_S-collat-transv-post	mm	float	Mean thickness of S-collat-transv-post in the left hemisphere generated by parcellation of the white surface using Destrieux (a2009s) parcellation
aparc-a2009s_lh_thickness_S-front-inf	mm	float	Mean thickness of S-front-inf in the left hemisphere generated by parcellation of the white surface using Destrieux (a2009s) parcellation
aparc-a2009s_lh_thickness_S-front-middle	mm	float	Mean thickness of S-front-middle in the left hemisphere generated by parcellation of the white surface using Destrieux (a2009s) parcellation
aparc-a2009s_lh_thickness_S-front-sup	mm	float	Mean thickness of S-front-sup in the left hemisphere generated by parcellation of the white surface using Destrieux (a2009s) parcellation
aparc-a2009s_lh_thickness_S-interm-prim-Jensen	mm	float	Mean thickness of S-interm-prim-Jensen in the left hemisphere generated by parcellation of the white surface using Destrieux (a2009s) parcellation
aparc-a2009s_lh_thickness_S-intrapariet+P-trans	mm	float	Mean thickness of S-intrapariet+P-trans in the left hemisphere generated by parcellation of the white surface using Destrieux (a2009s) parcellation
aparc-a2009s_lh_thickness_S-oc-middle+Lunatus	mm	float	Mean thickness of S-oc-middle+Lunatus in the left hemisphere generated by parcellation of the white surface using Destrieux (a2009s) parcellation
aparc-a2009s_lh_thickness_S-oc-sup+transversal	mm	float	Mean thickness of S-oc-sup+transversal in the left hemisphere generated by parcellation of the white surface using Destrieux (a2009s) parcellation
aparc-a2009s_lh_thickness_S-occipital-ant	mm	float	Mean thickness of S-occipital-ant in the left hemisphere generated by parcellation of the white surface using Destrieux (a2009s) parcellation
aparc-a2009s_lh_thickness_S-oc-temp-lat	mm	float	Mean thickness of S-oc-temp-lat in the left hemisphere generated by parcellation of the white surface using Destrieux (a2009s) parcellation
aparc-a2009s_lh_thickness_S-oc-temp-med+Lingual	mm	float	Mean thickness of S-oc-temp-med+Lingual in the left hemisphere generated by parcellation of the white surface using Destrieux (a2009s) parcellation
aparc-a2009s_lh_thickness_S-orbital-lateral	mm	float	Mean thickness of S-orbital-lateral in the left hemisphere generated by parcellation of the white surface using Destrieux (a2009s) parcellation
aparc-a2009s_lh_thickness_S-orbital-med-olfact	mm	float	Mean thickness of S-orbital-med-olfact in the left hemisphere generated by parcellation of the white surface using Destrieux (a2009s) parcellation
aparc-a2009s_lh_thickness_S-orbital-H-Shaped	mm	float	Mean thickness of S-orbital-H-Shaped in the left hemisphere generated by parcellation of the white surface using Destrieux (a2009s) parcellation
aparc-a2009s_lh_thickness_S-parieto-occipital	mm	float	Mean thickness of S-parieto-occipital in the left hemisphere generated by parcellation of the white surface using Destrieux (a2009s) parcellation
aparc-a2009s_lh_thickness_S-pericallosal	mm	float	Mean thickness of S-pericallosal in the left hemisphere generated by parcellation of the white surface using Destrieux (a2009s) parcellation
aparc-a2009s_lh_thickness_S-postcentral	mm	float	Mean thickness of S-postcentral in the left hemisphere generated by parcellation of the white surface using Destrieux (a2009s) parcellation
aparc-a2009s_lh_thickness_S-precentral-inf-part	mm	float	Mean thickness of S-precentral-inf-part in the left hemisphere generated by parcellation of the white surface using Destrieux (a2009s) parcellation
aparc-a2009s_lh_thickness_S-precentral-sup-part	mm	float	Mean thickness of S-precentral-sup-part in the left hemisphere generated by parcellation of the white surface using Destrieux (a2009s) parcellation
aparc-a2009s_lh_thickness_S-suborbital	mm	float	Mean thickness of S-suborbital in the left hemisphere generated by parcellation of the white surface using Destrieux (a2009s) parcellation
aparc-a2009s_lh_thickness_S-subparietal	mm	float	Mean thickness of S-subparietal in the left hemisphere generated by parcellation of the white surface using Destrieux (a2009s) parcellation
aparc-a2009s_lh_thickness_S-temporal-inf	mm	float	Mean thickness of S-temporal-inf in the left hemisphere generated by parcellation of the white surface using Destrieux (a2009s) parcellation
aparc-a2009s_lh_thickness_S-temporal-sup	mm	float	Mean thickness of S-temporal-sup in the left hemisphere generated by parcellation of the white surface using Destrieux (a2009s) parcellation
aparc-a2009s_lh_thickness_S-temporal-transverse	mm	float	Mean thickness of S-temporal-transverse in the left hemisphere generated by parcellation of the white surface using Destrieux (a2009s) parcellation
aparc-a2009s_lh_volume_G+S-frontomargin	mm3	float	Volume of G+S-frontomargin in the left hemisphere generated by parcellation of the white surface using Destrieux (a2009s) parcellation
aparc-a2009s_lh_volume_G+S-occipital-inf	mm3	float	Volume of G+S-occipital-inf in the left hemisphere generated by parcellation of the white surface using Destrieux (a2009s) parcellation
aparc-a2009s_lh_volume_G+S-paracentral	mm3	float	Volume of G+S-paracentral in the left hemisphere generated by parcellation of the white surface using Destrieux (a2009s) parcellation
aparc-a2009s_lh_volume_G+S-subcentral	mm3	float	Volume of G+S-subcentral in the left hemisphere generated by parcellation of the white surface using Destrieux (a2009s) parcellation
aparc-a2009s_lh_volume_G+S-transv-frontopol	mm3	float	Volume of G+S-transv-frontopol in the left hemisphere generated by parcellation of the white surface using Destrieux (a2009s) parcellation
aparc-a2009s_lh_volume_G+S-cingul-Ant	mm3	float	Volume of G+S-cingul-Ant in the left hemisphere generated by parcellation of the white surface using Destrieux (a2009s) parcellation
aparc-a2009s_lh_volume_G+S-cingul-Mid-Ant	mm3	float	Volume of G+S-cingul-Mid-Ant in the left hemisphere generated by parcellation of the white surface using Destrieux (a2009s) parcellation
aparc-a2009s_lh_volume_G+S-cingul-Mid-Post	mm3	float	Volume of G+S-cingul-Mid-Post in the left hemisphere generated by parcellation of the white surface using Destrieux (a2009s) parcellation
aparc-a2009s_lh_volume_G-cingul-Post-dorsal	mm3	float	Volume of G-cingul-Post-dorsal in the left hemisphere generated by parcellation of the white surface using Destrieux (a2009s) parcellation
aparc-a2009s_lh_volume_G-cingul-Post-ventral	mm3	float	Volume of G-cingul-Post-ventral in the left hemisphere generated by parcellation of the white surface using Destrieux (a2009s) parcellation
aparc-a2009s_lh_volume_G-cuneus	mm3	float	Volume of G-cuneus in the left hemisphere generated by parcellation of the white surface using Destrieux (a2009s) parcellation
aparc-a2009s_lh_volume_G-front-inf-Opercular	mm3	float	Volume of G-front-inf-Opercular in the left hemisphere generated by parcellation of the white surface using Destrieux (a2009s) parcellation
aparc-a2009s_lh_volume_G-front-inf-Orbital	mm3	float	Volume of G-front-inf-Orbital in the left hemisphere generated by parcellation of the white surface using Destrieux (a2009s) parcellation
aparc-a2009s_lh_volume_G-front-inf-Triangul	mm3	float	Volume of G-front-inf-Triangul in the left hemisphere generated by parcellation of the white surface using Destrieux (a2009s) parcellation
aparc-a2009s_lh_volume_G-front-middle	mm3	float	Volume of G-front-middle in the left hemisphere generated by parcellation of the white surface using Destrieux (a2009s) parcellation
aparc-a2009s_lh_volume_G-front-sup	mm3	float	Volume of G-front-sup in the left hemisphere generated by parcellation of the white surface using Destrieux (a2009s) parcellation
aparc-a2009s_lh_volume_G-Ins-lg+S-cent-ins	mm3	float	Volume of G-Ins-lg+S-cent-ins in the left hemisphere generated by parcellation of the white surface using Destrieux (a2009s) parcellation
aparc-a2009s_lh_volume_G-insular-short	mm3	float	Volume of G-insular-short in the left hemisphere generated by parcellation of the white surface using Destrieux (a2009s) parcellation
aparc-a2009s_lh_volume_G-occipital-middle	mm3	float	Volume of G-occipital-middle in the left hemisphere generated by parcellation of the white surface using Destrieux (a2009s) parcellation
aparc-a2009s_lh_volume_G-occipital-sup	mm3	float	Volume of G-occipital-sup in the left hemisphere generated by parcellation of the white surface using Destrieux (a2009s) parcellation
aparc-a2009s_lh_volume_G-oc-temp-lat-fusifor	mm3	float	Volume of G-oc-temp-lat-fusifor in the left hemisphere generated by parcellation of the white surface using Destrieux (a2009s) parcellation
aparc-a2009s_lh_volume_G-oc-temp-med-Lingual	mm3	float	Volume of G-oc-temp-med-Lingual in the left hemisphere generated by parcellation of the white surface using Destrieux (a2009s) parcellation
aparc-a2009s_lh_volume_G-oc-temp-med-Parahip	mm3	float	Volume of G-oc-temp-med-Parahip in the left hemisphere generated by parcellation of the white surface using Destrieux (a2009s) parcellation
aparc-a2009s_lh_volume_G-orbital	mm3	float	Volume of G-orbital in the left hemisphere generated by parcellation of the white surface using Destrieux (a2009s) parcellation
aparc-a2009s_lh_volume_G-pariet-inf-Angular	mm3	float	Volume of G-pariet-inf-Angular in the left hemisphere generated by parcellation of the white surface using Destrieux (a2009s) parcellation
aparc-a2009s_lh_volume_G-pariet-inf-Supramar	mm3	float	Volume of G-pariet-inf-Supramar in the left hemisphere generated by parcellation of the white surface using Destrieux (a2009s) parcellation
aparc-a2009s_lh_volume_G-parietal-sup	mm3	float	Volume of G-parietal-sup in the left hemisphere generated by parcellation of the white surface using Destrieux (a2009s) parcellation
aparc-a2009s_lh_volume_G-postcentral	mm3	float	Volume of G-postcentral in the left hemisphere generated by parcellation of the white surface using Destrieux (a2009s) parcellation
aparc-a2009s_lh_volume_G-precentral	mm3	float	Volume of G-precentral in the left hemisphere generated by parcellation of the white surface using Destrieux (a2009s) parcellation
aparc-a2009s_lh_volume_G-precuneus	mm3	float	Volume of G-precuneus in the left hemisphere generated by parcellation of the white surface using Destrieux (a2009s) parcellation
aparc-a2009s_lh_volume_G-rectus	mm3	float	Volume of G-rectus in the left hemisphere generated by parcellation of the white surface using Destrieux (a2009s) parcellation
aparc-a2009s_lh_volume_G-subcallosal	mm3	float	Volume of G-subcallosal in the left hemisphere generated by parcellation of the white surface using Destrieux (a2009s) parcellation
aparc-a2009s_lh_volume_G-temp-sup-G-T-transv	mm3	float	Volume of G-temp-sup-G-T-transv in the left hemisphere generated by parcellation of the white surface using Destrieux (a2009s) parcellation
aparc-a2009s_lh_volume_G-temp-sup-Lateral	mm3	float	Volume of G-temp-sup-Lateral in the left hemisphere generated by parcellation of the white surface using Destrieux (a2009s) parcellation
aparc-a2009s_lh_volume_G-temp-sup-Plan-polar	mm3	float	Volume of G-temp-sup-Plan-polar in the left hemisphere generated by parcellation of the white surface using Destrieux (a2009s) parcellation
aparc-a2009s_lh_volume_G-temp-sup-Plan-tempo	mm3	float	Volume of G-temp-sup-Plan-tempo in the left hemisphere generated by parcellation of the white surface using Destrieux (a2009s) parcellation
aparc-a2009s_lh_volume_G-temporal-inf	mm3	float	Volume of G-temporal-inf in the left hemisphere generated by parcellation of the white surface using Destrieux (a2009s) parcellation
aparc-a2009s_lh_volume_G-temporal-middle	mm3	float	Volume of G-temporal-middle in the left hemisphere generated by parcellation of the white surface using Destrieux (a2009s) parcellation
aparc-a2009s_lh_volume_Lat-Fis-ant-Horizont	mm3	float	Volume of Lat-Fis-ant-Horizont in the left hemisphere generated by parcellation of the white surface using Destrieux (a2009s) parcellation
aparc-a2009s_lh_volume_Lat-Fis-ant-Vertical	mm3	float	Volume of Lat-Fis-ant-Vertical in the left hemisphere generated by parcellation of the white surface using Destrieux (a2009s) parcellation
aparc-a2009s_lh_volume_Lat-Fis-post	mm3	float	Volume of Lat-Fis-post in the left hemisphere generated by parcellation of the white surface using Destrieux (a2009s) parcellation
aparc-a2009s_lh_volume_Pole-occipital	mm3	float	Volume of Pole-occipital in the left hemisphere generated by parcellation of the white surface using Destrieux (a2009s) parcellation
aparc-a2009s_lh_volume_Pole-temporal	mm3	float	Volume of Pole-temporal in the left hemisphere generated by parcellation of the white surface using Destrieux (a2009s) parcellation
aparc-a2009s_lh_volume_S-calcarine	mm3	float	Volume of S-calcarine in the left hemisphere generated by parcellation of the white surface using Destrieux (a2009s) parcellation
aparc-a2009s_lh_volume_S-central	mm3	float	Volume of S-central in the left hemisphere generated by parcellation of the white surface using Destrieux (a2009s) parcellation
aparc-a2009s_lh_volume_S-cingul-Marginalis	mm3	float	Volume of S-cingul-Marginalis in the left hemisphere generated by parcellation of the white surface using Destrieux (a2009s) parcellation
aparc-a2009s_lh_volume_S-circular-insula-ant	mm3	float	Volume of S-circular-insula-ant in the left hemisphere generated by parcellation of the white surface using Destrieux (a2009s) parcellation
aparc-a2009s_lh_volume_S-circular-insula-inf	mm3	float	Volume of S-circular-insula-inf in the left hemisphere generated by parcellation of the white surface using Destrieux (a2009s) parcellation
aparc-a2009s_lh_volume_S-circular-insula-sup	mm3	float	Volume of S-circular-insula-sup in the left hemisphere generated by parcellation of the white surface using Destrieux (a2009s) parcellation
aparc-a2009s_lh_volume_S-collat-transv-ant	mm3	float	Volume of S-collat-transv-ant in the left hemisphere generated by parcellation of the white surface using Destrieux (a2009s) parcellation
aparc-a2009s_lh_volume_S-collat-transv-post	mm3	float	Volume of S-collat-transv-post in the left hemisphere generated by parcellation of the white surface using Destrieux (a2009s) parcellation
aparc-a2009s_lh_volume_S-front-inf	mm3	float	Volume of S-front-inf in the left hemisphere generated by parcellation of the white surface using Destrieux (a2009s) parcellation
aparc-a2009s_lh_volume_S-front-middle	mm3	float	Volume of S-front-middle in the left hemisphere generated by parcellation of the white surface using Destrieux (a2009s) parcellation
aparc-a2009s_lh_volume_S-front-sup	mm3	float	Volume of S-front-sup in the left hemisphere generated by parcellation of the white surface using Destrieux (a2009s) parcellation
aparc-a2009s_lh_volume_S-interm-prim-Jensen	mm3	float	Volume of S-interm-prim-Jensen in the left hemisphere generated by parcellation of the white surface using Destrieux (a2009s) parcellation
aparc-a2009s_lh_volume_S-intrapariet+P-trans	mm3	float	Volume of S-intrapariet+P-trans in the left hemisphere generated by parcellation of the white surface using Destrieux (a2009s) parcellation
aparc-a2009s_lh_volume_S-oc-middle+Lunatus	mm3	float	Volume of S-oc-middle+Lunatus in the left hemisphere generated by parcellation of the white surface using Destrieux (a2009s) parcellation
aparc-a2009s_lh_volume_S-oc-sup+transversal	mm3	float	Volume of S-oc-sup+transversal in the left hemisphere generated by parcellation of the white surface using Destrieux (a2009s) parcellation
aparc-a2009s_lh_volume_S-occipital-ant	mm3	float	Volume of S-occipital-ant in the left hemisphere generated by parcellation of the white surface using Destrieux (a2009s) parcellation
aparc-a2009s_lh_volume_S-oc-temp-lat	mm3	float	Volume of S-oc-temp-lat in the left hemisphere generated by parcellation of the white surface using Destrieux (a2009s) parcellation
aparc-a2009s_lh_volume_S-oc-temp-med+Lingual	mm3	float	Volume of S-oc-temp-med+Lingual in the left hemisphere generated by parcellation of the white surface using Destrieux (a2009s) parcellation
aparc-a2009s_lh_volume_S-orbital-lateral	mm3	float	Volume of S-orbital-lateral in the left hemisphere generated by parcellation of the white surface using Destrieux (a2009s) parcellation
aparc-a2009s_lh_volume_S-orbital-med-olfact	mm3	float	Volume of S-orbital-med-olfact in the left hemisphere generated by parcellation of the white surface using Destrieux (a2009s) parcellation
aparc-a2009s_lh_volume_S-orbital-H-Shaped	mm3	float	Volume of S-orbital-H-Shaped in the left hemisphere generated by parcellation of the white surface using Destrieux (a2009s) parcellation
aparc-a2009s_lh_volume_S-parieto-occipital	mm3	float	Volume of S-parieto-occipital in the left hemisphere generated by parcellation of the white surface using Destrieux (a2009s) parcellation
aparc-a2009s_lh_volume_S-pericallosal	mm3	float	Volume of S-pericallosal in the left hemisphere generated by parcellation of the white surface using Destrieux (a2009s) parcellation
aparc-a2009s_lh_volume_S-postcentral	mm3	float	Volume of S-postcentral in the left hemisphere generated by parcellation of the white surface using Destrieux (a2009s) parcellation
aparc-a2009s_lh_volume_S-precentral-inf-part	mm3	float	Volume of S-precentral-inf-part in the left hemisphere generated by parcellation of the white surface using Destrieux (a2009s) parcellation
aparc-a2009s_lh_volume_S-precentral-sup-part	mm3	float	Volume of S-precentral-sup-part in the left hemisphere generated by parcellation of the white surface using Destrieux (a2009s) parcellation
aparc-a2009s_lh_volume_S-suborbital	mm3	float	Volume of S-suborbital in the left hemisphere generated by parcellation of the white surface using Destrieux (a2009s) parcellation
aparc-a2009s_lh_volume_S-subparietal	mm3	float	Volume of S-subparietal in the left hemisphere generated by parcellation of the white surface using Destrieux (a2009s) parcellation
aparc-a2009s_lh_volume_S-temporal-inf	mm3	float	Volume of S-temporal-inf in the left hemisphere generated by parcellation of the white surface using Destrieux (a2009s) parcellation
aparc-a2009s_lh_volume_S-temporal-sup	mm3	float	Volume of S-temporal-sup in the left hemisphere generated by parcellation of the white surface using Destrieux (a2009s) parcellation
aparc-a2009s_lh_volume_S-temporal-transverse	mm3	float	Volume of S-temporal-transverse in the left hemisphere generated by parcellation of the white surface using Destrieux (a2009s) parcellation
aparc-a2009s_rh_area_G+S-frontomargin	mm2	float	Area of G+S-frontomargin in the right hemisphere generated by parcellation of the white surface using Destrieux (a2009s) parcellation
aparc-a2009s_rh_area_G+S-occipital-inf	mm2	float	Area of G+S-occipital-inf in the right hemisphere generated by parcellation of the white surface using Destrieux (a2009s) parcellation
aparc-a2009s_rh_area_G+S-paracentral	mm2	float	Area of G+S-paracentral in the right hemisphere generated by parcellation of the white surface using Destrieux (a2009s) parcellation
aparc-a2009s_rh_area_G+S-subcentral	mm2	float	Area of G+S-subcentral in the right hemisphere generated by parcellation of the white surface using Destrieux (a2009s) parcellation
aparc-a2009s_rh_area_G+S-transv-frontopol	mm2	float	Area of G+S-transv-frontopol in the right hemisphere generated by parcellation of the white surface using Destrieux (a2009s) parcellation
aparc-a2009s_rh_area_G+S-cingul-Ant	mm2	float	Area of G+S-cingul-Ant in the right hemisphere generated by parcellation of the white surface using Destrieux (a2009s) parcellation
aparc-a2009s_rh_area_G+S-cingul-Mid-Ant	mm2	float	Area of G+S-cingul-Mid-Ant in the right hemisphere generated by parcellation of the white surface using Destrieux (a2009s) parcellation
aparc-a2009s_rh_area_G+S-cingul-Mid-Post	mm2	float	Area of G+S-cingul-Mid-Post in the right hemisphere generated by parcellation of the white surface using Destrieux (a2009s) parcellation
aparc-a2009s_rh_area_G-cingul-Post-dorsal	mm2	float	Area of G-cingul-Post-dorsal in the right hemisphere generated by parcellation of the white surface using Destrieux (a2009s) parcellation
aparc-a2009s_rh_area_G-cingul-Post-ventral	mm2	float	Area of G-cingul-Post-ventral in the right hemisphere generated by parcellation of the white surface using Destrieux (a2009s) parcellation
aparc-a2009s_rh_area_G-cuneus	mm2	float	Area of G-cuneus in the right hemisphere generated by parcellation of the white surface using Destrieux (a2009s) parcellation
aparc-a2009s_rh_area_G-front-inf-Opercular	mm2	float	Area of G-front-inf-Opercular in the right hemisphere generated by parcellation of the white surface using Destrieux (a2009s) parcellation
aparc-a2009s_rh_area_G-front-inf-Orbital	mm2	float	Area of G-front-inf-Orbital in the right hemisphere generated by parcellation of the white surface using Destrieux (a2009s) parcellation
aparc-a2009s_rh_area_G-front-inf-Triangul	mm2	float	Area of G-front-inf-Triangul in the right hemisphere generated by parcellation of the white surface using Destrieux (a2009s) parcellation
aparc-a2009s_rh_area_G-front-middle	mm2	float	Area of G-front-middle in the right hemisphere generated by parcellation of the white surface using Destrieux (a2009s) parcellation
aparc-a2009s_rh_area_G-front-sup	mm2	float	Area of G-front-sup in the right hemisphere generated by parcellation of the white surface using Destrieux (a2009s) parcellation
aparc-a2009s_rh_area_G-Ins-lg+S-cent-ins	mm2	float	Area of G-Ins-lg+S-cent-ins in the right hemisphere generated by parcellation of the white surface using Destrieux (a2009s) parcellation
aparc-a2009s_rh_area_G-insular-short	mm2	float	Area of G-insular-short in the right hemisphere generated by parcellation of the white surface using Destrieux (a2009s) parcellation
aparc-a2009s_rh_area_G-occipital-middle	mm2	float	Area of G-occipital-middle in the right hemisphere generated by parcellation of the white surface using Destrieux (a2009s) parcellation
aparc-a2009s_rh_area_G-occipital-sup	mm2	float	Area of G-occipital-sup in the right hemisphere generated by parcellation of the white surface using Destrieux (a2009s) parcellation
aparc-a2009s_rh_area_G-oc-temp-lat-fusifor	mm2	float	Area of G-oc-temp-lat-fusifor in the right hemisphere generated by parcellation of the white surface using Destrieux (a2009s) parcellation
aparc-a2009s_rh_area_G-oc-temp-med-Lingual	mm2	float	Area of G-oc-temp-med-Lingual in the right hemisphere generated by parcellation of the white surface using Destrieux (a2009s) parcellation
aparc-a2009s_rh_area_G-oc-temp-med-Parahip	mm2	float	Area of G-oc-temp-med-Parahip in the right hemisphere generated by parcellation of the white surface using Destrieux (a2009s) parcellation
aparc-a2009s_rh_area_G-orbital	mm2	float	Area of G-orbital in the right hemisphere generated by parcellation of the white surface using Destrieux (a2009s) parcellation
aparc-a2009s_rh_area_G-pariet-inf-Angular	mm2	float	Area of G-pariet-inf-Angular in the right hemisphere generated by parcellation of the white surface using Destrieux (a2009s) parcellation
aparc-a2009s_rh_area_G-pariet-inf-Supramar	mm2	float	Area of G-pariet-inf-Supramar in the right hemisphere generated by parcellation of the white surface using Destrieux (a2009s) parcellation
aparc-a2009s_rh_area_G-parietal-sup	mm2	float	Area of G-parietal-sup in the right hemisphere generated by parcellation of the white surface using Destrieux (a2009s) parcellation
aparc-a2009s_rh_area_G-postcentral	mm2	float	Area of G-postcentral in the right hemisphere generated by parcellation of the white surface using Destrieux (a2009s) parcellation
aparc-a2009s_rh_area_G-precentral	mm2	float	Area of G-precentral in the right hemisphere generated by parcellation of the white surface using Destrieux (a2009s) parcellation
aparc-a2009s_rh_area_G-precuneus	mm2	float	Area of G-precuneus in the right hemisphere generated by parcellation of the white surface using Destrieux (a2009s) parcellation
aparc-a2009s_rh_area_G-rectus	mm2	float	Area of G-rectus in the right hemisphere generated by parcellation of the white surface using Destrieux (a2009s) parcellation
aparc-a2009s_rh_area_G-subcallosal	mm2	float	Area of G-subcallosal in the right hemisphere generated by parcellation of the white surface using Destrieux (a2009s) parcellation
aparc-a2009s_rh_area_G-temp-sup-G-T-transv	mm2	float	Area of G-temp-sup-G-T-transv in the right hemisphere generated by parcellation of the white surface using Destrieux (a2009s) parcellation
aparc-a2009s_rh_area_G-temp-sup-Lateral	mm2	float	Area of G-temp-sup-Lateral in the right hemisphere generated by parcellation of the white surface using Destrieux (a2009s) parcellation
aparc-a2009s_rh_area_G-temp-sup-Plan-polar	mm2	float	Area of G-temp-sup-Plan-polar in the right hemisphere generated by parcellation of the white surface using Destrieux (a2009s) parcellation
aparc-a2009s_rh_area_G-temp-sup-Plan-tempo	mm2	float	Area of G-temp-sup-Plan-tempo in the right hemisphere generated by parcellation of the white surface using Destrieux (a2009s) parcellation
aparc-a2009s_rh_area_G-temporal-inf	mm2	float	Area of G-temporal-inf in the right hemisphere generated by parcellation of the white surface using Destrieux (a2009s) parcellation
aparc-a2009s_rh_area_G-temporal-middle	mm2	float	Area of G-temporal-middle in the right hemisphere generated by parcellation of the white surface using Destrieux (a2009s) parcellation
aparc-a2009s_rh_area_Lat-Fis-ant-Horizont	mm2	float	Area of Lat-Fis-ant-Horizont in the right hemisphere generated by parcellation of the white surface using Destrieux (a2009s) parcellation
aparc-a2009s_rh_area_Lat-Fis-ant-Vertical	mm2	float	Area of Lat-Fis-ant-Vertical in the right hemisphere generated by parcellation of the white surface using Destrieux (a2009s) parcellation
aparc-a2009s_rh_area_Lat-Fis-post	mm2	float	Area of Lat-Fis-post in the right hemisphere generated by parcellation of the white surface using Destrieux (a2009s) parcellation
aparc-a2009s_rh_area_Pole-occipital	mm2	float	Area of Pole-occipital in the right hemisphere generated by parcellation of the white surface using Destrieux (a2009s) parcellation
aparc-a2009s_rh_area_Pole-temporal	mm2	float	Area of Pole-temporal in the right hemisphere generated by parcellation of the white surface using Destrieux (a2009s) parcellation
aparc-a2009s_rh_area_S-calcarine	mm2	float	Area of S-calcarine in the right hemisphere generated by parcellation of the white surface using Destrieux (a2009s) parcellation
aparc-a2009s_rh_area_S-central	mm2	float	Area of S-central in the right hemisphere generated by parcellation of the white surface using Destrieux (a2009s) parcellation
aparc-a2009s_rh_area_S-cingul-Marginalis	mm2	float	Area of S-cingul-Marginalis in the right hemisphere generated by parcellation of the white surface using Destrieux (a2009s) parcellation
aparc-a2009s_rh_area_S-circular-insula-ant	mm2	float	Area of S-circular-insula-ant in the right hemisphere generated by parcellation of the white surface using Destrieux (a2009s) parcellation
aparc-a2009s_rh_area_S-circular-insula-inf	mm2	float	Area of S-circular-insula-inf in the right hemisphere generated by parcellation of the white surface using Destrieux (a2009s) parcellation
aparc-a2009s_rh_area_S-circular-insula-sup	mm2	float	Area of S-circular-insula-sup in the right hemisphere generated by parcellation of the white surface using Destrieux (a2009s) parcellation
aparc-a2009s_rh_area_S-collat-transv-ant	mm2	float	Area of S-collat-transv-ant in the right hemisphere generated by parcellation of the white surface using Destrieux (a2009s) parcellation
aparc-a2009s_rh_area_S-collat-transv-post	mm2	float	Area of S-collat-transv-post in the right hemisphere generated by parcellation of the white surface using Destrieux (a2009s) parcellation
aparc-a2009s_rh_area_S-front-inf	mm2	float	Area of S-front-inf in the right hemisphere generated by parcellation of the white surface using Destrieux (a2009s) parcellation
aparc-a2009s_rh_area_S-front-middle	mm2	float	Area of S-front-middle in the right hemisphere generated by parcellation of the white surface using Destrieux (a2009s) parcellation
aparc-a2009s_rh_area_S-front-sup	mm2	float	Area of S-front-sup in the right hemisphere generated by parcellation of the white surface using Destrieux (a2009s) parcellation
aparc-a2009s_rh_area_S-interm-prim-Jensen	mm2	float	Area of S-interm-prim-Jensen in the right hemisphere generated by parcellation of the white surface using Destrieux (a2009s) parcellation
aparc-a2009s_rh_area_S-intrapariet+P-trans	mm2	float	Area of S-intrapariet+P-trans in the right hemisphere generated by parcellation of the white surface using Destrieux (a2009s) parcellation
aparc-a2009s_rh_area_S-oc-middle+Lunatus	mm2	float	Area of S-oc-middle+Lunatus in the right hemisphere generated by parcellation of the white surface using Destrieux (a2009s) parcellation
aparc-a2009s_rh_area_S-oc-sup+transversal	mm2	float	Area of S-oc-sup+transversal in the right hemisphere generated by parcellation of the white surface using Destrieux (a2009s) parcellation
aparc-a2009s_rh_area_S-occipital-ant	mm2	float	Area of S-occipital-ant in the right hemisphere generated by parcellation of the white surface using Destrieux (a2009s) parcellation
aparc-a2009s_rh_area_S-oc-temp-lat	mm2	float	Area of S-oc-temp-lat in the right hemisphere generated by parcellation of the white surface using Destrieux (a2009s) parcellation
aparc-a2009s_rh_area_S-oc-temp-med+Lingual	mm2	float	Area of S-oc-temp-med+Lingual in the right hemisphere generated by parcellation of the white surface using Destrieux (a2009s) parcellation
aparc-a2009s_rh_area_S-orbital-lateral	mm2	float	Area of S-orbital-lateral in the right hemisphere generated by parcellation of the white surface using Destrieux (a2009s) parcellation
aparc-a2009s_rh_area_S-orbital-med-olfact	mm2	float	Area of S-orbital-med-olfact in the right hemisphere generated by parcellation of the white surface using Destrieux (a2009s) parcellation
aparc-a2009s_rh_area_S-orbital-H-Shaped	mm2	float	Area of S-orbital-H-Shaped in the right hemisphere generated by parcellation of the white surface using Destrieux (a2009s) parcellation
aparc-a2009s_rh_area_S-parieto-occipital	mm2	float	Area of S-parieto-occipital in the right hemisphere generated by parcellation of the white surface using Destrieux (a2009s) parcellation
aparc-a2009s_rh_area_S-pericallosal	mm2	float	Area of S-pericallosal in the right hemisphere generated by parcellation of the white surface using Destrieux (a2009s) parcellation
aparc-a2009s_rh_area_S-postcentral	mm2	float	Area of S-postcentral in the right hemisphere generated by parcellation of the white surface using Destrieux (a2009s) parcellation
aparc-a2009s_rh_area_S-precentral-inf-part	mm2	float	Area of S-precentral-inf-part in the right hemisphere generated by parcellation of the white surface using Destrieux (a2009s) parcellation
aparc-a2009s_rh_area_S-precentral-sup-part	mm2	float	Area of S-precentral-sup-part in the right hemisphere generated by parcellation of the white surface using Destrieux (a2009s) parcellation
aparc-a2009s_rh_area_S-suborbital	mm2	float	Area of S-suborbital in the right hemisphere generated by parcellation of the white surface using Destrieux (a2009s) parcellation
aparc-a2009s_rh_area_S-subparietal	mm2	float	Area of S-subparietal in the right hemisphere generated by parcellation of the white surface using Destrieux (a2009s) parcellation
aparc-a2009s_rh_area_S-temporal-inf	mm2	float	Area of S-temporal-inf in the right hemisphere generated by parcellation of the white surface using Destrieux (a2009s) parcellation
aparc-a2009s_rh_area_S-temporal-sup	mm2	float	Area of S-temporal-sup in the right hemisphere generated by parcellation of the white surface using Destrieux (a2009s) parcellation
aparc-a2009s_rh_area_S-temporal-transverse	mm2	float	Area of S-temporal-transverse in the right hemisphere generated by parcellation of the white surface using Destrieux (a2009s) parcellation
aparc-a2009s_rh_thickness_G+S-frontomargin	mm	float	Mean thickness of G+S-frontomargin in the right hemisphere generated by parcellation of the white surface using Destrieux (a2009s) parcellation
aparc-a2009s_rh_thickness_G+S-occipital-inf	mm	float	Mean thickness of G+S-occipital-inf in the right hemisphere generated by parcellation of the white surface using Destrieux (a2009s) parcellation
aparc-a2009s_rh_thickness_G+S-paracentral	mm	float	Mean thickness of G+S-paracentral in the right hemisphere generated by parcellation of the white surface using Destrieux (a2009s) parcellation
aparc-a2009s_rh_thickness_G+S-subcentral	mm	float	Mean thickness of G+S-subcentral in the right hemisphere generated by parcellation of the white surface using Destrieux (a2009s) parcellation
aparc-a2009s_rh_thickness_G+S-transv-frontopol	mm	float	Mean thickness of G+S-transv-frontopol in the right hemisphere generated by parcellation of the white surface using Destrieux (a2009s) parcellation
aparc-a2009s_rh_thickness_G+S-cingul-Ant	mm	float	Mean thickness of G+S-cingul-Ant in the right hemisphere generated by parcellation of the white surface using Destrieux (a2009s) parcellation
aparc-a2009s_rh_thickness_G+S-cingul-Mid-Ant	mm	float	Mean thickness of G+S-cingul-Mid-Ant in the right hemisphere generated by parcellation of the white surface using Destrieux (a2009s) parcellation
aparc-a2009s_rh_thickness_G+S-cingul-Mid-Post	mm	float	Mean thickness of G+S-cingul-Mid-Post in the right hemisphere generated by parcellation of the white surface using Destrieux (a2009s) parcellation
aparc-a2009s_rh_thickness_G-cingul-Post-dorsal	mm	float	Mean thickness of G-cingul-Post-dorsal in the right hemisphere generated by parcellation of the white surface using Destrieux (a2009s) parcellation
aparc-a2009s_rh_thickness_G-cingul-Post-ventral	mm	float	Mean thickness of G-cingul-Post-ventral in the right hemisphere generated by parcellation of the white surface using Destrieux (a2009s) parcellation
aparc-a2009s_rh_thickness_G-cuneus	mm	float	Mean thickness of G-cuneus in the right hemisphere generated by parcellation of the white surface using Destrieux (a2009s) parcellation
aparc-a2009s_rh_thickness_G-front-inf-Opercular	mm	float	Mean thickness of G-front-inf-Opercular in the right hemisphere generated by parcellation of the white surface using Destrieux (a2009s) parcellation
aparc-a2009s_rh_thickness_G-front-inf-Orbital	mm	float	Mean thickness of G-front-inf-Orbital in the right hemisphere generated by parcellation of the white surface using Destrieux (a2009s) parcellation
aparc-a2009s_rh_thickness_G-front-inf-Triangul	mm	float	Mean thickness of G-front-inf-Triangul in the right hemisphere generated by parcellation of the white surface using Destrieux (a2009s) parcellation
aparc-a2009s_rh_thickness_G-front-middle	mm	float	Mean thickness of G-front-middle in the right hemisphere generated by parcellation of the white surface using Destrieux (a2009s) parcellation
aparc-a2009s_rh_thickness_G-front-sup	mm	float	Mean thickness of G-front-sup in the right hemisphere generated by parcellation of the white surface using Destrieux (a2009s) parcellation
aparc-a2009s_rh_thickness_G-Ins-lg+S-cent-ins	mm	float	Mean thickness of G-Ins-lg+S-cent-ins in the right hemisphere generated by parcellation of the white surface using Destrieux (a2009s) parcellation
aparc-a2009s_rh_thickness_G-insular-short	mm	float	Mean thickness of G-insular-short in the right hemisphere generated by parcellation of the white surface using Destrieux (a2009s) parcellation
aparc-a2009s_rh_thickness_G-occipital-middle	mm	float	Mean thickness of G-occipital-middle in the right hemisphere generated by parcellation of the white surface using Destrieux (a2009s) parcellation
aparc-a2009s_rh_thickness_G-occipital-sup	mm	float	Mean thickness of G-occipital-sup in the right hemisphere generated by parcellation of the white surface using Destrieux (a2009s) parcellation
aparc-a2009s_rh_thickness_G-oc-temp-lat-fusifor	mm	float	Mean thickness of G-oc-temp-lat-fusifor in the right hemisphere generated by parcellation of the white surface using Destrieux (a2009s) parcellation
aparc-a2009s_rh_thickness_G-oc-temp-med-Lingual	mm	float	Mean thickness of G-oc-temp-med-Lingual in the right hemisphere generated by parcellation of the white surface using Destrieux (a2009s) parcellation
aparc-a2009s_rh_thickness_G-oc-temp-med-Parahip	mm	float	Mean thickness of G-oc-temp-med-Parahip in the right hemisphere generated by parcellation of the white surface using Destrieux (a2009s) parcellation
aparc-a2009s_rh_thickness_G-orbital	mm	float	Mean thickness of G-orbital in the right hemisphere generated by parcellation of the white surface using Destrieux (a2009s) parcellation
aparc-a2009s_rh_thickness_G-pariet-inf-Angular	mm	float	Mean thickness of G-pariet-inf-Angular in the right hemisphere generated by parcellation of the white surface using Destrieux (a2009s) parcellation
aparc-a2009s_rh_thickness_G-pariet-inf-Supramar	mm	float	Mean thickness of G-pariet-inf-Supramar in the right hemisphere generated by parcellation of the white surface using Destrieux (a2009s) parcellation
aparc-a2009s_rh_thickness_G-parietal-sup	mm	float	Mean thickness of G-parietal-sup in the right hemisphere generated by parcellation of the white surface using Destrieux (a2009s) parcellation
aparc-a2009s_rh_thickness_G-postcentral	mm	float	Mean thickness of G-postcentral in the right hemisphere generated by parcellation of the white surface using Destrieux (a2009s) parcellation
aparc-a2009s_rh_thickness_G-precentral	mm	float	Mean thickness of G-precentral in the right hemisphere generated by parcellation of the white surface using Destrieux (a2009s) parcellation
aparc-a2009s_rh_thickness_G-precuneus	mm	float	Mean thickness of G-precuneus in the right hemisphere generated by parcellation of the white surface using Destrieux (a2009s) parcellation
aparc-a2009s_rh_thickness_G-rectus	mm	float	Mean thickness of G-rectus in the right hemisphere generated by parcellation of the white surface using Destrieux (a2009s) parcellation
aparc-a2009s_rh_thickness_G-subcallosal	mm	float	Mean thickness of G-subcallosal in the right hemisphere generated by parcellation of the white surface using Destrieux (a2009s) parcellation
aparc-a2009s_rh_thickness_G-temp-sup-G-T-transv	mm	float	Mean thickness of G-temp-sup-G-T-transv in the right hemisphere generated by parcellation of the white surface using Destrieux (a2009s) parcellation
aparc-a2009s_rh_thickness_G-temp-sup-Lateral	mm	float	Mean thickness of G-temp-sup-Lateral in the right hemisphere generated by parcellation of the white surface using Destrieux (a2009s) parcellation
aparc-a2009s_rh_thickness_G-temp-sup-Plan-polar	mm	float	Mean thickness of G-temp-sup-Plan-polar in the right hemisphere generated by parcellation of the white surface using Destrieux (a2009s) parcellation
aparc-a2009s_rh_thickness_G-temp-sup-Plan-tempo	mm	float	Mean thickness of G-temp-sup-Plan-tempo in the right hemisphere generated by parcellation of the white surface using Destrieux (a2009s) parcellation
aparc-a2009s_rh_thickness_G-temporal-inf	mm	float	Mean thickness of G-temporal-inf in the right hemisphere generated by parcellation of the white surface using Destrieux (a2009s) parcellation
aparc-a2009s_rh_thickness_G-temporal-middle	mm	float	Mean thickness of G-temporal-middle in the right hemisphere generated by parcellation of the white surface using Destrieux (a2009s) parcellation
aparc-a2009s_rh_thickness_Lat-Fis-ant-Horizont	mm	float	Mean thickness of Lat-Fis-ant-Horizont in the right hemisphere generated by parcellation of the white surface using Destrieux (a2009s) parcellation
aparc-a2009s_rh_thickness_Lat-Fis-ant-Vertical	mm	float	Mean thickness of Lat-Fis-ant-Vertical in the right hemisphere generated by parcellation of the white surface using Destrieux (a2009s) parcellation
aparc-a2009s_rh_thickness_Lat-Fis-post	mm	float	Mean thickness of Lat-Fis-post in the right hemisphere generated by parcellation of the white surface using Destrieux (a2009s) parcellation
aparc-a2009s_rh_thickness_Pole-occipital	mm	float	Mean thickness of Pole-occipital in the right hemisphere generated by parcellation of the white surface using Destrieux (a2009s) parcellation
aparc-a2009s_rh_thickness_Pole-temporal	mm	float	Mean thickness of Pole-temporal in the right hemisphere generated by parcellation of the white surface using Destrieux (a2009s) parcellation
aparc-a2009s_rh_thickness_S-calcarine	mm	float	Mean thickness of S-calcarine in the right hemisphere generated by parcellation of the white surface using Destrieux (a2009s) parcellation
aparc-a2009s_rh_thickness_S-central	mm	float	Mean thickness of S-central in the right hemisphere generated by parcellation of the white surface using Destrieux (a2009s) parcellation
aparc-a2009s_rh_thickness_S-cingul-Marginalis	mm	float	Mean thickness of S-cingul-Marginalis in the right hemisphere generated by parcellation of the white surface using Destrieux (a2009s) parcellation
aparc-a2009s_rh_thickness_S-circular-insula-ant	mm	float	Mean thickness of S-circular-insula-ant in the right hemisphere generated by parcellation of the white surface using Destrieux (a2009s) parcellation
aparc-a2009s_rh_thickness_S-circular-insula-inf	mm	float	Mean thickness of S-circular-insula-inf in the right hemisphere generated by parcellation of the white surface using Destrieux (a2009s) parcellation
aparc-a2009s_rh_thickness_S-circular-insula-sup	mm	float	Mean thickness of S-circular-insula-sup in the right hemisphere generated by parcellation of the white surface using Destrieux (a2009s) parcellation
aparc-a2009s_rh_thickness_S-collat-transv-ant	mm	float	Mean thickness of S-collat-transv-ant in the right hemisphere generated by parcellation of the white surface using Destrieux (a2009s) parcellation
aparc-a2009s_rh_thickness_S-collat-transv-post	mm	float	Mean thickness of S-collat-transv-post in the right hemisphere generated by parcellation of the white surface using Destrieux (a2009s) parcellation
aparc-a2009s_rh_thickness_S-front-inf	mm	float	Mean thickness of S-front-inf in the right hemisphere generated by parcellation of the white surface using Destrieux (a2009s) parcellation
aparc-a2009s_rh_thickness_S-front-middle	mm	float	Mean thickness of S-front-middle in the right hemisphere generated by parcellation of the white surface using Destrieux (a2009s) parcellation
aparc-a2009s_rh_thickness_S-front-sup	mm	float	Mean thickness of S-front-sup in the right hemisphere generated by parcellation of the white surface using Destrieux (a2009s) parcellation
aparc-a2009s_rh_thickness_S-interm-prim-Jensen	mm	float	Mean thickness of S-interm-prim-Jensen in the right hemisphere generated by parcellation of the white surface using Destrieux (a2009s) parcellation
aparc-a2009s_rh_thickness_S-intrapariet+P-trans	mm	float	Mean thickness of S-intrapariet+P-trans in the right hemisphere generated by parcellation of the white surface using Destrieux (a2009s) parcellation
aparc-a2009s_rh_thickness_S-oc-middle+Lunatus	mm	float	Mean thickness of S-oc-middle+Lunatus in the right hemisphere generated by parcellation of the white surface using Destrieux (a2009s) parcellation
aparc-a2009s_rh_thickness_S-oc-sup+transversal	mm	float	Mean thickness of S-oc-sup+transversal in the right hemisphere generated by parcellation of the white surface using Destrieux (a2009s) parcellation
aparc-a2009s_rh_thickness_S-occipital-ant	mm	float	Mean thickness of S-occipital-ant in the right hemisphere generated by parcellation of the white surface using Destrieux (a2009s) parcellation
aparc-a2009s_rh_thickness_S-oc-temp-lat	mm	float	Mean thickness of S-oc-temp-lat in the right hemisphere generated by parcellation of the white surface using Destrieux (a2009s) parcellation
aparc-a2009s_rh_thickness_S-oc-temp-med+Lingual	mm	float	Mean thickness of S-oc-temp-med+Lingual in the right hemisphere generated by parcellation of the white surface using Destrieux (a2009s) parcellation
aparc-a2009s_rh_thickness_S-orbital-lateral	mm	float	Mean thickness of S-orbital-lateral in the right hemisphere generated by parcellation of the white surface using Destrieux (a2009s) parcellation
aparc-a2009s_rh_thickness_S-orbital-med-olfact	mm	float	Mean thickness of S-orbital-med-olfact in the right hemisphere generated by parcellation of the white surface using Destrieux (a2009s) parcellation
aparc-a2009s_rh_thickness_S-orbital-H-Shaped	mm	float	Mean thickness of S-orbital-H-Shaped in the right hemisphere generated by parcellation of the white surface using Destrieux (a2009s) parcellation
aparc-a2009s_rh_thickness_S-parieto-occipital	mm	float	Mean thickness of S-parieto-occipital in the right hemisphere generated by parcellation of the white surface using Destrieux (a2009s) parcellation
aparc-a2009s_rh_thickness_S-pericallosal	mm	float	Mean thickness of S-pericallosal in the right hemisphere generated by parcellation of the white surface using Destrieux (a2009s) parcellation
aparc-a2009s_rh_thickness_S-postcentral	mm	float	Mean thickness of S-postcentral in the right hemisphere generated by parcellation of the white surface using Destrieux (a2009s) parcellation
aparc-a2009s_rh_thickness_S-precentral-inf-part	mm	float	Mean thickness of S-precentral-inf-part in the right hemisphere generated by parcellation of the white surface using Destrieux (a2009s) parcellation
aparc-a2009s_rh_thickness_S-precentral-sup-part	mm	float	Mean thickness of S-precentral-sup-part in the right hemisphere generated by parcellation of the white surface using Destrieux (a2009s) parcellation
aparc-a2009s_rh_thickness_S-suborbital	mm	float	Mean thickness of S-suborbital in the right hemisphere generated by parcellation of the white surface using Destrieux (a2009s) parcellation
aparc-a2009s_rh_thickness_S-subparietal	mm	float	Mean thickness of S-subparietal in the right hemisphere generated by parcellation of the white surface using Destrieux (a2009s) parcellation
aparc-a2009s_rh_thickness_S-temporal-inf	mm	float	Mean thickness of S-temporal-inf in the right hemisphere generated by parcellation of the white surface using Destrieux (a2009s) parcellation
aparc-a2009s_rh_thickness_S-temporal-sup	mm	float	Mean thickness of S-temporal-sup in the right hemisphere generated by parcellation of the white surface using Destrieux (a2009s) parcellation
aparc-a2009s_rh_thickness_S-temporal-transverse	mm	float	Mean thickness of S-temporal-transverse in the right hemisphere generated by parcellation of the white surface using Destrieux (a2009s) parcellation
aparc-a2009s_rh_volume_G+S-frontomargin	mm3	float	Volume of G+S-frontomargin in the right hemisphere generated by parcellation of the white surface using Destrieux (a2009s) parcellation
aparc-a2009s_rh_volume_G+S-occipital-inf	mm3	float	Volume of G+S-occipital-inf in the right hemisphere generated by parcellation of the white surface using Destrieux (a2009s) parcellation
aparc-a2009s_rh_volume_G+S-paracentral	mm3	float	Volume of G+S-paracentral in the right hemisphere generated by parcellation of the white surface using Destrieux (a2009s) parcellation
aparc-a2009s_rh_volume_G+S-subcentral	mm3	float	Volume of G+S-subcentral in the right hemisphere generated by parcellation of the white surface using Destrieux (a2009s) parcellation
aparc-a2009s_rh_volume_G+S-transv-frontopol	mm3	float	Volume of G+S-transv-frontopol in the right hemisphere generated by parcellation of the white surface using Destrieux (a2009s) parcellation
aparc-a2009s_rh_volume_G+S-cingul-Ant	mm3	float	Volume of G+S-cingul-Ant in the right hemisphere generated by parcellation of the white surface using Destrieux (a2009s) parcellation
aparc-a2009s_rh_volume_G+S-cingul-Mid-Ant	mm3	float	Volume of G+S-cingul-Mid-Ant in the right hemisphere generated by parcellation of the white surface using Destrieux (a2009s) parcellation
aparc-a2009s_rh_volume_G+S-cingul-Mid-Post	mm3	float	Volume of G+S-cingul-Mid-Post in the right hemisphere generated by parcellation of the white surface using Destrieux (a2009s) parcellation
aparc-a2009s_rh_volume_G-cingul-Post-dorsal	mm3	float	Volume of G-cingul-Post-dorsal in the right hemisphere generated by parcellation of the white surface using Destrieux (a2009s) parcellation
aparc-a2009s_rh_volume_G-cingul-Post-ventral	mm3	float	Volume of G-cingul-Post-ventral in the right hemisphere generated by parcellation of the white surface using Destrieux (a2009s) parcellation
aparc-a2009s_rh_volume_G-cuneus	mm3	float	Volume of G-cuneus in the right hemisphere generated by parcellation of the white surface using Destrieux (a2009s) parcellation
aparc-a2009s_rh_volume_G-front-inf-Opercular	mm3	float	Volume of G-front-inf-Opercular in the right hemisphere generated by parcellation of the white surface using Destrieux (a2009s) parcellation
aparc-a2009s_rh_volume_G-front-inf-Orbital	mm3	float	Volume of G-front-inf-Orbital in the right hemisphere generated by parcellation of the white surface using Destrieux (a2009s) parcellation
aparc-a2009s_rh_volume_G-front-inf-Triangul	mm3	float	Volume of G-front-inf-Triangul in the right hemisphere generated by parcellation of the white surface using Destrieux (a2009s) parcellation
aparc-a2009s_rh_volume_G-front-middle	mm3	float	Volume of G-front-middle in the right hemisphere generated by parcellation of the white surface using Destrieux (a2009s) parcellation
aparc-a2009s_rh_volume_G-front-sup	mm3	float	Volume of G-front-sup in the right hemisphere generated by parcellation of the white surface using Destrieux (a2009s) parcellation
aparc-a2009s_rh_volume_G-Ins-lg+S-cent-ins	mm3	float	Volume of G-Ins-lg+S-cent-ins in the right hemisphere generated by parcellation of the white surface using Destrieux (a2009s) parcellation
aparc-a2009s_rh_volume_G-insular-short	mm3	float	Volume of G-insular-short in the right hemisphere generated by parcellation of the white surface using Destrieux (a2009s) parcellation
aparc-a2009s_rh_volume_G-occipital-middle	mm3	float	Volume of G-occipital-middle in the right hemisphere generated by parcellation of the white surface using Destrieux (a2009s) parcellation
aparc-a2009s_rh_volume_G-occipital-sup	mm3	float	Volume of G-occipital-sup in the right hemisphere generated by parcellation of the white surface using Destrieux (a2009s) parcellation
aparc-a2009s_rh_volume_G-oc-temp-lat-fusifor	mm3	float	Volume of G-oc-temp-lat-fusifor in the right hemisphere generated by parcellation of the white surface using Destrieux (a2009s) parcellation
aparc-a2009s_rh_volume_G-oc-temp-med-Lingual	mm3	float	Volume of G-oc-temp-med-Lingual in the right hemisphere generated by parcellation of the white surface using Destrieux (a2009s) parcellation
aparc-a2009s_rh_volume_G-oc-temp-med-Parahip	mm3	float	Volume of G-oc-temp-med-Parahip in the right hemisphere generated by parcellation of the white surface using Destrieux (a2009s) parcellation
aparc-a2009s_rh_volume_G-orbital	mm3	float	Volume of G-orbital in the right hemisphere generated by parcellation of the white surface using Destrieux (a2009s) parcellation
aparc-a2009s_rh_volume_G-pariet-inf-Angular	mm3	float	Volume of G-pariet-inf-Angular in the right hemisphere generated by parcellation of the white surface using Destrieux (a2009s) parcellation
aparc-a2009s_rh_volume_G-pariet-inf-Supramar	mm3	float	Volume of G-pariet-inf-Supramar in the right hemisphere generated by parcellation of the white surface using Destrieux (a2009s) parcellation
aparc-a2009s_rh_volume_G-parietal-sup	mm3	float	Volume of G-parietal-sup in the right hemisphere generated by parcellation of the white surface using Destrieux (a2009s) parcellation
aparc-a2009s_rh_volume_G-postcentral	mm3	float	Volume of G-postcentral in the right hemisphere generated by parcellation of the white surface using Destrieux (a2009s) parcellation
aparc-a2009s_rh_volume_G-precentral	mm3	float	Volume of G-precentral in the right hemisphere generated by parcellation of the white surface using Destrieux (a2009s) parcellation
aparc-a2009s_rh_volume_G-precuneus	mm3	float	Volume of G-precuneus in the right hemisphere generated by parcellation of the white surface using Destrieux (a2009s) parcellation
aparc-a2009s_rh_volume_G-rectus	mm3	float	Volume of G-rectus in the right hemisphere generated by parcellation of the white surface using Destrieux (a2009s) parcellation
aparc-a2009s_rh_volume_G-subcallosal	mm3	float	Volume of G-subcallosal in the right hemisphere generated by parcellation of the white surface using Destrieux (a2009s) parcellation
aparc-a2009s_rh_volume_G-temp-sup-G-T-transv	mm3	float	Volume of G-temp-sup-G-T-transv in the right hemisphere generated by parcellation of the white surface using Destrieux (a2009s) parcellation
aparc-a2009s_rh_volume_G-temp-sup-Lateral	mm3	float	Volume of G-temp-sup-Lateral in the right hemisphere generated by parcellation of the white surface using Destrieux (a2009s) parcellation
aparc-a2009s_rh_volume_G-temp-sup-Plan-polar	mm3	float	Volume of G-temp-sup-Plan-polar in the right hemisphere generated by parcellation of the white surface using Destrieux (a2009s) parcellation
aparc-a2009s_rh_volume_G-temp-sup-Plan-tempo	mm3	float	Volume of G-temp-sup-Plan-tempo in the right hemisphere generated by parcellation of the white surface using Destrieux (a2009s) parcellation
aparc-a2009s_rh_volume_G-temporal-inf	mm3	float	Volume of G-temporal-inf in the right hemisphere generated by parcellation of the white surface using Destrieux (a2009s) parcellation
aparc-a2009s_rh_volume_G-temporal-middle	mm3	float	Volume of G-temporal-middle in the right hemisphere generated by parcellation of the white surface using Destrieux (a2009s) parcellation
aparc-a2009s_rh_volume_Lat-Fis-ant-Horizont	mm3	float	Volume of Lat-Fis-ant-Horizont in the right hemisphere generated by parcellation of the white surface using Destrieux (a2009s) parcellation
aparc-a2009s_rh_volume_Lat-Fis-ant-Vertical	mm3	float	Volume of Lat-Fis-ant-Vertical in the right hemisphere generated by parcellation of the white surface using Destrieux (a2009s) parcellation
aparc-a2009s_rh_volume_Lat-Fis-post	mm3	float	Volume of Lat-Fis-post in the right hemisphere generated by parcellation of the white surface using Destrieux (a2009s) parcellation
aparc-a2009s_rh_volume_Pole-occipital	mm3	float	Volume of Pole-occipital in the right hemisphere generated by parcellation of the white surface using Destrieux (a2009s) parcellation
aparc-a2009s_rh_volume_Pole-temporal	mm3	float	Volume of Pole-temporal in the right hemisphere generated by parcellation of the white surface using Destrieux (a2009s) parcellation
aparc-a2009s_rh_volume_S-calcarine	mm3	float	Volume of S-calcarine in the right hemisphere generated by parcellation of the white surface using Destrieux (a2009s) parcellation
aparc-a2009s_rh_volume_S-central	mm3	float	Volume of S-central in the right hemisphere generated by parcellation of the white surface using Destrieux (a2009s) parcellation
aparc-a2009s_rh_volume_S-cingul-Marginalis	mm3	float	Volume of S-cingul-Marginalis in the right hemisphere generated by parcellation of the white surface using Destrieux (a2009s) parcellation
aparc-a2009s_rh_volume_S-circular-insula-ant	mm3	float	Volume of S-circular-insula-ant in the right hemisphere generated by parcellation of the white surface using Destrieux (a2009s) parcellation
aparc-a2009s_rh_volume_S-circular-insula-inf	mm3	float	Volume of S-circular-insula-inf in the right hemisphere generated by parcellation of the white surface using Destrieux (a2009s) parcellation
aparc-a2009s_rh_volume_S-circular-insula-sup	mm3	float	Volume of S-circular-insula-sup in the right hemisphere generated by parcellation of the white surface using Destrieux (a2009s) parcellation
aparc-a2009s_rh_volume_S-collat-transv-ant	mm3	float	Volume of S-collat-transv-ant in the right hemisphere generated by parcellation of the white surface using Destrieux (a2009s) parcellation
aparc-a2009s_rh_volume_S-collat-transv-post	mm3	float	Volume of S-collat-transv-post in the right hemisphere generated by parcellation of the white surface using Destrieux (a2009s) parcellation
aparc-a2009s_rh_volume_S-front-inf	mm3	float	Volume of S-front-inf in the right hemisphere generated by parcellation of the white surface using Destrieux (a2009s) parcellation
aparc-a2009s_rh_volume_S-front-middle	mm3	float	Volume of S-front-middle in the right hemisphere generated by parcellation of the white surface using Destrieux (a2009s) parcellation
aparc-a2009s_rh_volume_S-front-sup	mm3	float	Volume of S-front-sup in the right hemisphere generated by parcellation of the white surface using Destrieux (a2009s) parcellation
aparc-a2009s_rh_volume_S-interm-prim-Jensen	mm3	float	Volume of S-interm-prim-Jensen in the right hemisphere generated by parcellation of the white surface using Destrieux (a2009s) parcellation
aparc-a2009s_rh_volume_S-intrapariet+P-trans	mm3	float	Volume of S-intrapariet+P-trans in the right hemisphere generated by parcellation of the white surface using Destrieux (a2009s) parcellation
aparc-a2009s_rh_volume_S-oc-middle+Lunatus	mm3	float	Volume of S-oc-middle+Lunatus in the right hemisphere generated by parcellation of the white surface using Destrieux (a2009s) parcellation
aparc-a2009s_rh_volume_S-oc-sup+transversal	mm3	float	Volume of S-oc-sup+transversal in the right hemisphere generated by parcellation of the white surface using Destrieux (a2009s) parcellation
aparc-a2009s_rh_volume_S-occipital-ant	mm3	float	Volume of S-occipital-ant in the right hemisphere generated by parcellation of the white surface using Destrieux (a2009s) parcellation
aparc-a2009s_rh_volume_S-oc-temp-lat	mm3	float	Volume of S-oc-temp-lat in the right hemisphere generated by parcellation of the white surface using Destrieux (a2009s) parcellation
aparc-a2009s_rh_volume_S-oc-temp-med+Lingual	mm3	float	Volume of S-oc-temp-med+Lingual in the right hemisphere generated by parcellation of the white surface using Destrieux (a2009s) parcellation
aparc-a2009s_rh_volume_S-orbital-lateral	mm3	float	Volume of S-orbital-lateral in the right hemisphere generated by parcellation of the white surface using Destrieux (a2009s) parcellation
aparc-a2009s_rh_volume_S-orbital-med-olfact	mm3	float	Volume of S-orbital-med-olfact in the right hemisphere generated by parcellation of the white surface using Destrieux (a2009s) parcellation
aparc-a2009s_rh_volume_S-orbital-H-Shaped	mm3	float	Volume of S-orbital-H-Shaped in the right hemisphere generated by parcellation of the white surface using Destrieux (a2009s) parcellation
aparc-a2009s_rh_volume_S-parieto-occipital	mm3	float	Volume of S-parieto-occipital in the right hemisphere generated by parcellation of the white surface using Destrieux (a2009s) parcellation
aparc-a2009s_rh_volume_S-pericallosal	mm3	float	Volume of S-pericallosal in the right hemisphere generated by parcellation of the white surface using Destrieux (a2009s) parcellation
aparc-a2009s_rh_volume_S-postcentral	mm3	float	Volume of S-postcentral in the right hemisphere generated by parcellation of the white surface using Destrieux (a2009s) parcellation
aparc-a2009s_rh_volume_S-precentral-inf-part	mm3	float	Volume of S-precentral-inf-part in the right hemisphere generated by parcellation of the white surface using Destrieux (a2009s) parcellation
aparc-a2009s_rh_volume_S-precentral-sup-part	mm3	float	Volume of S-precentral-sup-part in the right hemisphere generated by parcellation of the white surface using Destrieux (a2009s) parcellation
aparc-a2009s_rh_volume_S-suborbital	mm3	float	Volume of S-suborbital in the right hemisphere generated by parcellation of the white surface using Destrieux (a2009s) parcellation
aparc-a2009s_rh_volume_S-subparietal	mm3	float	Volume of S-subparietal in the right hemisphere generated by parcellation of the white surface using Destrieux (a2009s) parcellation
aparc-a2009s_rh_volume_S-temporal-inf	mm3	float	Volume of S-temporal-inf in the right hemisphere generated by parcellation of the white surface using Destrieux (a2009s) parcellation
aparc-a2009s_rh_volume_S-temporal-sup	mm3	float	Volume of S-temporal-sup in the right hemisphere generated by parcellation of the white surface using Destrieux (a2009s) parcellation
aparc-a2009s_rh_volume_S-temporal-transverse	mm3	float	Volume of S-temporal-transverse in the right hemisphere generated by parcellation of the white surface using Destrieux (a2009s) parcellation

## Sheet: dMRI
dMRI (96 IDPs)
dMRI_TBSS_MD_Middle_cerebellar_peduncle
dMRI_TBSS_MD_Pontine_crossing_tract
dMRI_TBSS_MD_Genu_of_corpus_callosum
dMRI_TBSS_MD_Body_of_corpus_callosum
dMRI_TBSS_MD_Splenium_of_corpus_callosum
dMRI_TBSS_MD_Fornix
dMRI_TBSS_MD_Corticospinal_tract_R
dMRI_TBSS_MD_Corticospinal_tract_L
dMRI_TBSS_MD_Medial_lemniscus_R
dMRI_TBSS_MD_Medial_lemniscus_L
dMRI_TBSS_MD_Inferior_cerebellar_peduncle_R
dMRI_TBSS_MD_Inferior_cerebellar_peduncle_L
dMRI_TBSS_MD_Superior_cerebellar_peduncle_R
dMRI_TBSS_MD_Superior_cerebellar_peduncle_L
dMRI_TBSS_MD_Cerebral_peduncle_R
dMRI_TBSS_MD_Cerebral_peduncle_L
dMRI_TBSS_MD_Anterior_limb_of_internal_capsule_R
dMRI_TBSS_MD_Anterior_limb_of_internal_capsule_L
dMRI_TBSS_MD_Posterior_limb_of_internal_capsule_R
dMRI_TBSS_MD_Posterior_limb_of_internal_capsule_L
dMRI_TBSS_MD_Retrolenticular_part_of_internal_capsule_R
dMRI_TBSS_MD_Retrolenticular_part_of_internal_capsule_L
dMRI_TBSS_MD_Anterior_corona_radiata_R
dMRI_TBSS_MD_Anterior_corona_radiata_L
dMRI_TBSS_MD_Superior_corona_radiata_R
dMRI_TBSS_MD_Superior_corona_radiata_L
dMRI_TBSS_MD_Posterior_corona_radiata_R
dMRI_TBSS_MD_Posterior_corona_radiata_L
dMRI_TBSS_MD_Posterior_thalamic_radiation_R
dMRI_TBSS_MD_Posterior_thalamic_radiation_L
dMRI_TBSS_MD_Sagittal_stratum_R
dMRI_TBSS_MD_Sagittal_stratum_L
dMRI_TBSS_MD_External_capsule_R
dMRI_TBSS_MD_External_capsule_L
dMRI_TBSS_MD_Cingulum_cingulate_gyrus_R
dMRI_TBSS_MD_Cingulum_cingulate_gyrus_L
dMRI_TBSS_MD_Cingulum_hippocampus_R
dMRI_TBSS_MD_Cingulum_hippocampus_L
dMRI_TBSS_MD_Fornix_cres+Stria_terminalis_R
dMRI_TBSS_MD_Fornix_cres+Stria_terminalis_L
dMRI_TBSS_MD_Superior_longitudinal_fasciculus_R
dMRI_TBSS_MD_Superior_longitudinal_fasciculus_L
dMRI_TBSS_MD_Superior_fronto-occipital_fasciculus_R
dMRI_TBSS_MD_Superior_fronto-occipital_fasciculus_L
dMRI_TBSS_MD_Uncinate_fasciculus_R
dMRI_TBSS_MD_Uncinate_fasciculus_L
dMRI_TBSS_MD_Tapetum_R
dMRI_TBSS_MD_Tapetum_L
dMRI_TBSS_MD_NAMW_Middle_cerebellar_peduncle
dMRI_TBSS_MD_NAMW_Pontine_crossing_tract
dMRI_TBSS_MD_NAMW_Genu_of_corpus_callosum
dMRI_TBSS_MD_NAMW_Body_of_corpus_callosum
dMRI_TBSS_MD_NAMW_Splenium_of_corpus_callosum
dMRI_TBSS_MD_NAMW_Fornix
dMRI_TBSS_MD_NAMW_Corticospinal_tract_R
dMRI_TBSS_MD_NAMW_Corticospinal_tract_L
dMRI_TBSS_MD_NAMW_Medial_lemniscus_R
dMRI_TBSS_MD_NAMW_Medial_lemniscus_L
dMRI_TBSS_MD_NAMW_Inferior_cerebellar_peduncle_R
dMRI_TBSS_MD_NAMW_Inferior_cerebellar_peduncle_L
dMRI_TBSS_MD_NAMW_Superior_cerebellar_peduncle_R
dMRI_TBSS_MD_NAMW_Superior_cerebellar_peduncle_L
dMRI_TBSS_MD_NAMW_Cerebral_peduncle_R
dMRI_TBSS_MD_NAMW_Cerebral_peduncle_L
dMRI_TBSS_MD_NAMW_Anterior_limb_of_internal_capsule_R
dMRI_TBSS_MD_NAMW_Anterior_limb_of_internal_capsule_L
dMRI_TBSS_MD_NAMW_Posterior_limb_of_internal_capsule_R
dMRI_TBSS_MD_NAMW_Posterior_limb_of_internal_capsule_L
dMRI_TBSS_MD_NAMW_Retrolenticular_part_of_internal_capsule_R
dMRI_TBSS_MD_NAMW_Retrolenticular_part_of_internal_capsule_L
dMRI_TBSS_MD_NAMW_Anterior_corona_radiata_R
dMRI_TBSS_MD_NAMW_Anterior_corona_radiata_L
dMRI_TBSS_MD_NAMW_Superior_corona_radiata_R
dMRI_TBSS_MD_NAMW_Superior_corona_radiata_L
dMRI_TBSS_MD_NAMW_Posterior_corona_radiata_R
dMRI_TBSS_MD_NAMW_Posterior_corona_radiata_L
dMRI_TBSS_MD_NAMW_Posterior_thalamic_radiation_R
dMRI_TBSS_MD_NAMW_Posterior_thalamic_radiation_L
dMRI_TBSS_MD_NAMW_Sagittal_stratum_R
dMRI_TBSS_MD_NAMW_Sagittal_stratum_L
dMRI_TBSS_MD_NAMW_External_capsule_R
dMRI_TBSS_MD_NAMW_External_capsule_L
dMRI_TBSS_MD_NAMW_Cingulum_cingulate_gyrus_R
dMRI_TBSS_MD_NAMW_Cingulum_cingulate_gyrus_L
dMRI_TBSS_MD_NAMW_Cingulum_hippocampus_R
dMRI_TBSS_MD_NAMW_Cingulum_hippocampus_L
dMRI_TBSS_MD_NAMW_Fornix_cres+Stria_terminalis_R
dMRI_TBSS_MD_NAMW_Fornix_cres+Stria_terminalis_L
dMRI_TBSS_MD_NAMW_Superior_longitudinal_fasciculus_R
dMRI_TBSS_MD_NAMW_Superior_longitudinal_fasciculus_L
dMRI_TBSS_MD_NAMW_Superior_fronto-occipital_fasciculus_R
dMRI_TBSS_MD_NAMW_Superior_fronto-occipital_fasciculus_L
dMRI_TBSS_MD_NAMW_Uncinate_fasciculus_R
dMRI_TBSS_MD_NAMW_Uncinate_fasciculus_L
dMRI_TBSS_MD_NAMW_Tapetum_R
dMRI_TBSS_MD_NAMW_Tapetum_L

## Sheet: swMRI
SWI (T2* and QSM) (28 IDPs)
SWI_T2star_l_thalamus
SWI_T2star_r_thalamus
SWI_T2star_l_caudate
SWI_T2star_r_caudate
SWI_T2star_l_putamen
SWI_T2star_r_putamen
SWI_T2star_l_pallidum
SWI_T2star_r_pallidum
SWI_T2star_l_hippocampus
SWI_T2star_r_hippocampus
SWI_T2star_l_amygdala
SWI_T2star_r_amygdala
SWI_T2star_l_accumbens
SWI_T2star_r_accumbens
SWI_QSM_l_thalamus_refCSF
SWI_QSM_r_thalamus_refCSF
SWI_QSM_l_caudate_refCSF
SWI_QSM_r_caudate_refCSF
SWI_QSM_l_putamen_refCSF
SWI_QSM_r_putamen_refCSF
SWI_QSM_l_pallidum_refCSF
SWI_QSM_r_pallidum_refCSF
SWI_QSM_l_hippocampus_refCSF
SWI_QSM_r_hippocampus_refCSF
SWI_QSM_l_amygdala_refCSF
SWI_QSM_r_amygdala_refCSF
SWI_QSM_l_accumbens_refCSF
SWI_QSM_r_accumbens_refCSF

## Sheet: ASL
ASL (8 IDPs)
ASL_CBF_MEAN_GM_PERFUSION
ASL_ATT_GM_ARRIVAL_TIME
ASL_CBF_MEAN_GM_PERFUSION_PVCORR
ASL_ATT_GM_ARRIVAL_TIME_PVCORR
ASL_CBF_MEAN_WM_PERFUSION
ASL_ATT_WM_ARRIVAL_TIME
ASL_CBF_MEAN_WM_PERFUSION_PVCORR
ASL_ATT_WM_ARRIVAL_TIME_PVCORR
